# Supplementary material for: 5-Carb­oxy-2-isopropyl-1H-imidazol-3-ium-4-carboxyl­ate monohydrate
Source: Acta Crystallogr Sect E Struct Rep Online. 2011 Jun 30;67(Pt 7):o1837. doi: 10.1107/S1600536811024767 (PMC3152056; doi:10.1107/S1600536811024767)
Supplement: Supplementary file 1 [file e-67-o1837-sup1.cif]

##############################################################################
#                                                                            #
# This CIF contains the data in a paper accepted for publication in          #
# Acta Crystallographica Section E. It conforms to the requirements of       #
# Notes for Authors for Acta Crystallographica Section E, and has been       #
# peer reviewed under the auspices of the IUCr Commission on Journals.       #
#                                                                            #
# Full details of the Crystallographic Information File format               #
# are given in the paper "The Crystallographic Information File (CIF):       #
# a New Standard Archive File for Crystallography" by S. R. Hall, F. H.      #
# Allen and I. D. Brown [Acta Cryst. (1991), A47, 655-685].                  #
#                                                                            #
# The current version of the core CIF dictionary is obtainable from          #
# ftp://ftp.iucr.org/pub/cif_core.dic.                                       #
#                                                                            #
# Software is freely available for graphical display of the structure(s)     #
# in this CIF. For information consult the CIF software page                 #
# http://www.iucr.org/resources/cif/software.                                #
#                                                                            #
# This file may be used for bona fide research purposes within the           #
# scientific community so long as proper attribution is given to the journal # 
# article from which it was obtained.                                        #
#                                                                            #
##############################################################################
data_global
_audit_creation_method     SHELXTL
_journal_date_recd_electronic     2011-06-01
_journal_date_accepted     2011-06-23
_journal_name_full     'Acta Crystallographica, Section E'
_journal_year     2011
_journal_volume     67
_journal_issue      7
_journal_page_first     o1837
_journal_page_last     o1837
_journal_paper_category     QO
_journal_coeditor_code     LR2015
_publ_contact_author_name     'Chao-Jun Du'
_publ_contact_author_address
; Department of Chemical and Biochemical Engineering,
  Nanyang Institute of Technology,
  473004 Nanyang, Henan,
  People's Republic of China
and
  School of Chemical Engineering and Environment,
  Beijing Institute of Technology,
  100081 Beijing,
  People's Republic of China
;
_publ_contact_author_email     chjdu@yahoo.com.cn
_publ_contact_author_fax     '+86 377 63168236'
_publ_contact_author_phone     '+86 377 63168236'
_publ_section_title
;
5-Carboxy-2-isopropyl-1<i>H</i>-imidazol-3-ium-4-carboxylate monohydrate
;
loop_
    _publ_author_name
    _publ_author_footnote
    _publ_author_address
    'Chao-Jun Du' .
; Department of Chemical and Biochemical Engineering,
  Nanyang Institute of Technology,
  473004 Nanyang, Henan
  People's Republic of China
and
  School of Chemical Engineering and Environment,
  Beijing Institute of Technology,
  100081 Beijing,
  People's Republic of China
;
    'Zheng-Hai Shi' .
; Department of Chemical and Biochemical Engineering,
  Nanyang Institute of Technology,
  473004 Nanyang, Henan
  People's Republic of China
;
    'Li-Sheng Wang' .
; School of Chemical Engineering and Environment,
  Beijing Institute of Technology,
  100081 Beijing,
  People's Republic of China
;
    'Chao-Ling Du' .
; College of Science,
  Nanjing University of Aeronautics and Astronautics,
  Nanjing 211100,
  People's Republic of China
;
_publ_section_synopsis     .
data_I
_chemical_name_systematic
;
5-Carboxy-2-isopropyl-1<i>H</i>-imidazol-3-ium-4-carboxylate monohydrate
;
_chemical_name_common     ?
_chemical_formula_moiety     'C8 H10 N2 O4, H2 O'
_chemical_formula_sum     'C8 H12 N2 O5'
_chemical_formula_iupac     'C8 H10 N2 O4, H2 O'
_chemical_formula_weight     216.20
_chemical_melting_point     ?
_symmetry_cell_setting     monoclinic
_symmetry_space_group_name_H-M     'P 21/c'
_symmetry_space_group_name_Hall     '-P 2ybc'
loop_
    _symmetry_equiv_pos_as_xyz
    'x, y, z'
    '-x, y+1/2, -z+1/2'
    '-x, -y, -z'
    'x, -y-1/2, z-1/2'
_cell_length_a     7.828(2)
_cell_length_b     14.308(4)
_cell_length_c     8.930(2)
_cell_angle_alpha     90.00
_cell_angle_beta     93.590(3)
_cell_angle_gamma     90.00
_cell_volume     998.2(4)
_cell_formula_units_Z     4
_cell_measurement_reflns_used     1379
_cell_measurement_theta_min     2.69
_cell_measurement_theta_max     25.08
_cell_measurement_temperature     298(2)
_exptl_crystal_description     block
_exptl_crystal_colour     colourless
_exptl_crystal_size_max     0.40
_exptl_crystal_size_mid     0.32
_exptl_crystal_size_min     0.28
_exptl_crystal_density_diffrn     1.439
_exptl_crystal_density_meas     ?
_exptl_crystal_density_method     'not measured'
_exptl_crystal_F_000     456
_exptl_absorpt_coefficient_mu     0.121
_exptl_absorpt_correction_type     multi-scan
_exptl_absorpt_process_details     '(SADABS; Bruker, 2005)'
_exptl_absorpt_correction_T_min     0.9533
_exptl_absorpt_correction_T_max     0.9670
_exptl_special_details
;
;
_diffrn_ambient_temperature     298(2)
_diffrn_radiation_type     MoK\a
_diffrn_radiation_wavelength     0.71073
_diffrn_radiation_source     'fine-focus sealed tube'
_diffrn_radiation_monochromator     graphite
_diffrn_measurement_device_type     'Bruker SMART APEXII CCD area-detector'
_diffrn_measurement_method     '\f and \w'
_diffrn_detector_area_resol_mean     ?
_diffrn_reflns_number     4874
_diffrn_reflns_av_R_equivalents     0.0275
_diffrn_reflns_av_sigmaI/netI     0.0372
_diffrn_reflns_theta_min     2.61
_diffrn_reflns_theta_max     27.00
_diffrn_reflns_theta_full     27.00
_diffrn_measured_fraction_theta_max     0.987
_diffrn_measured_fraction_theta_full     0.987
_diffrn_reflns_limit_h_min     -9
_diffrn_reflns_limit_h_max     9
_diffrn_reflns_limit_k_min     -17
_diffrn_reflns_limit_k_max     18
_diffrn_reflns_limit_l_min     -11
_diffrn_reflns_limit_l_max     7
_diffrn_standards_number     0
_diffrn_standards_interval_count     ?
_diffrn_standards_interval_time     ?
_diffrn_standards_decay_%     ?
_refine_special_details
;
Refinement of F^2^ against ALL reflections. The weighted R-factor wR and
goodness of fit S are based on F^2^, conventional R-factors R are based on F,
with F set to zero for negative F^2^. The threshold expression ofF^2^ >
2sigma(F^2^) is used only for calculating R-factors(gt) etc. and is not
relevant to the choice of reflections for refinement. R-factors based on F^2^
are statistically about twice as large as those based on F, and R-factors based
on ALL data will be even larger.
;
_reflns_number_total     2147
_reflns_number_gt     1599
_reflns_threshold_expression     I>2\s(I)
_refine_ls_structure_factor_coef     Fsqd
_refine_ls_matrix_type     full
_refine_ls_R_factor_all     0.0586
_refine_ls_R_factor_gt     0.0430
_refine_ls_wR_factor_gt     0.1121
_refine_ls_wR_factor_ref     0.1229
_refine_ls_goodness_of_fit_ref     1.055
_refine_ls_restrained_S_all     1.055
_refine_ls_number_reflns     2147
_refine_ls_number_parameters     140
_refine_ls_number_restraints     3
_refine_ls_hydrogen_treatment     constr
_refine_ls_weighting_scheme     calc
_refine_ls_weighting_details
         'calc w=1/[\s^2^(Fo^2^)+(0.0590P)^2^+0.1330P] where P=(Fo^2^+2Fc^2^)/3'
_atom_sites_solution_hydrogens     geom
_atom_sites_solution_primary     direct
_atom_sites_solution_secondary     difmap
_refine_ls_shift/su_max     0.000
_refine_ls_shift/su_mean     0.000
_refine_diff_density_max     0.317
_refine_diff_density_min     -0.190
_refine_ls_extinction_method     '<i>SHELXTL</i> (Sheldrick, 2008)'
_refine_ls_extinction_coef     0.016(3)
_refine_ls_extinction_expression
                                  'Fc^*^=kFc[1+0.001xFc^2^\l^3^/sin(2\q)]^-1/4^'
loop_
    _atom_type_symbol
    _atom_type_description
    _atom_type_scat_dispersion_real
    _atom_type_scat_dispersion_imag
    _atom_type_scat_source
    'C' 'C' 0.0033 0.0016
                         'International Tables Vol C Tables 4.2.6.8 and 6.1.1.4'
    'H' 'H' 0.0000 0.0000
                         'International Tables Vol C Tables 4.2.6.8 and 6.1.1.4'
    'N' 'N' 0.0061 0.0033
                         'International Tables Vol C Tables 4.2.6.8 and 6.1.1.4'
    'O' 'O' 0.0106 0.0060
                         'International Tables Vol C Tables 4.2.6.8 and 6.1.1.4'
_computing_data_collection     '<i>APEX2</i> (Bruker, 2005)'
_computing_cell_refinement     '<i>SAINT</i> (Bruker, 2005)'
_computing_data_reduction     '<i>SAINT</i> (Bruker, 2005)'
_computing_structure_solution     '<i>SHELXTL</i> (Sheldrick, 2008)'
_computing_structure_refinement     '<i>SHELXTL</i> (Sheldrick, 2008)'
_computing_molecular_graphics     '<i>SHELXTL</i> (Sheldrick, 2008)'
_computing_publication_material     '<i>SHELXTL</i> (Sheldrick, 2008)'
loop_
    _atom_site_type_symbol
    _atom_site_label
    _atom_site_fract_x
    _atom_site_fract_y
    _atom_site_fract_z
    _atom_site_U_iso_or_equiv
    _atom_site_adp_type
    _atom_site_calc_flag
    _atom_site_refinement_flags
    _atom_site_occupancy
    _atom_site_symmetry_multiplicity
    _atom_site_disorder_assembly
    _atom_site_disorder_group
    C C4 1.2174(2) 0.88114(12) 0.4485(2) 0.0397(4) Uani d . 1 1 . .
    C C2 1.0189(2) 0.76673(11) 0.29253(18) 0.0346(4) Uani d . 1 1 . .
    C C3 1.0710(2) 0.85223(11) 0.34578(19) 0.0350(4) Uani d . 1 1 . .
    C C6 0.6833(2) 0.91545(12) 0.1177(2) 0.0413(4) Uani d . 1 1 . .
    H H6 0.6971 0.9835 0.1205 0.050 Uiso calc R 1 1 . .
    C C1 1.0889(2) 0.67085(11) 0.3136(2) 0.0391(4) Uani d . 1 1 . .
    C C5 0.8360(2) 0.87217(11) 0.19793(19) 0.0366(4) Uani d . 1 1 . .
    C C7 0.5240(2) 0.89011(17) 0.1978(2) 0.0593(6) Uani d . 1 1 . .
    H H7A 0.5139 0.8233 0.2031 0.089 Uiso calc R 1 1 . .
    H H7B 0.4249 0.9154 0.1435 0.089 Uiso calc R 1 1 . .
    H H7C 0.5328 0.9156 0.2975 0.089 Uiso calc R 1 1 . .
    C C8 0.6644(3) 0.88445(16) -0.0461(2) 0.0622(6) Uani d . 1 1 . .
    H H8A 0.7620 0.9051 -0.0971 0.093 Uiso calc R 1 1 . .
    H H8B 0.5624 0.9113 -0.0934 0.093 Uiso calc R 1 1 . .
    H H8C 0.6571 0.8175 -0.0507 0.093 Uiso calc R 1 1 . .
    O O2 1.21461(18) 0.66102(9) 0.41079(17) 0.0588(4) Uani d . 1 1 . .
    O O4 1.24232(16) 0.96417(9) 0.47291(15) 0.0527(4) Uani d . 1 1 . .
    O O3 1.31065(17) 0.81470(9) 0.50578(16) 0.0521(4) Uani d . 1 1 . .
    H H3 1.2783 0.7647 0.4692 0.078 Uiso calc R 1 1 . .
    O O1 1.02199(16) 0.60794(8) 0.23815(16) 0.0494(4) Uani d . 1 1 . .
    N N1 0.87377(17) 0.78132(9) 0.20091(15) 0.0368(3) Uani d . 1 1 . .
    H H1 0.8162 0.7384 0.1529 0.044 Uiso calc R 1 1 . .
    N N2 0.95551(16) 0.91583(9) 0.28360(16) 0.0372(4) Uani d . 1 1 . .
    H H2 0.9601 0.9752 0.2981 0.045 Uiso calc R 1 1 . .
    O O5 0.66848(18) 0.65027(9) 0.07026(18) 0.0638(5) Uani d D 1 1 . .
    H H5B 0.5604 0.6549 0.0562 0.096 Uiso d RD 1 1 . .
    H H5A 0.6938 0.5927 0.0646 0.096 Uiso d RD 1 1 . .
loop_
    _atom_site_aniso_label
    _atom_site_aniso_U_11
    _atom_site_aniso_U_22
    _atom_site_aniso_U_33
    _atom_site_aniso_U_12
    _atom_site_aniso_U_13
    _atom_site_aniso_U_23
    C4 0.0340(9) 0.0334(10) 0.0514(10) 0.0000(7) 0.0003(7) -0.0017(8)
    C2 0.0306(8) 0.0264(8) 0.0464(9) 0.0013(6) -0.0014(7) 0.0008(7)
    C3 0.0308(8) 0.0258(8) 0.0483(10) 0.0020(6) 0.0007(7) 0.0004(6)
    C6 0.0366(9) 0.0297(9) 0.0565(11) 0.0066(7) -0.0047(7) 0.0023(7)
    C1 0.0346(9) 0.0256(9) 0.0566(10) 0.0024(7) -0.0013(7) 0.0012(7)
    C5 0.0336(9) 0.0260(8) 0.0499(10) 0.0017(7) -0.0005(7) 0.0001(7)
    C7 0.0405(11) 0.0786(16) 0.0581(12) 0.0123(10) -0.0015(9) 0.0096(11)
    C8 0.0637(13) 0.0724(16) 0.0502(12) 0.0243(12) 0.0007(10) 0.0104(10)
    O2 0.0564(9) 0.0348(8) 0.0813(10) 0.0108(6) -0.0258(7) 0.0023(6)
    O4 0.0521(8) 0.0331(7) 0.0711(9) -0.0084(6) -0.0102(6) -0.0041(6)
    O3 0.0438(8) 0.0372(7) 0.0725(9) 0.0015(6) -0.0178(6) -0.0031(6)
    O1 0.0450(7) 0.0245(6) 0.0775(9) 0.0024(5) -0.0040(6) -0.0058(6)
    N1 0.0336(7) 0.0242(7) 0.0514(8) 0.0017(6) -0.0070(6) -0.0022(6)
    N2 0.0334(8) 0.0205(7) 0.0570(9) 0.0013(5) -0.0028(6) -0.0026(6)
    O5 0.0516(8) 0.0357(8) 0.0994(11) 0.0046(6) -0.0323(8) -0.0154(7)
_geom_special_details
;
All esds (except the esd in the dihedral angle between two l.s. planes) are
estimated using the full covariance matrix. The cell esds are taken into
account individually in the estimation of esds in distances, angles and
torsion angles; correlations between esds in cell parameters are only used
when they are defined by crystal symmetry. An approximate (isotropic)
treatment of cell esds is used for estimating esds involving l.s. planes.
;
loop_
    _geom_bond_atom_site_label_1
    _geom_bond_atom_site_label_2
    _geom_bond_site_symmetry_2
    _geom_bond_distance
    _geom_bond_publ_flag
    C4 O4 . 1.221(2) ?
    C4 O3 . 1.285(2) ?
    C4 C3 . 1.481(2) ?
    C2 C3 . 1.366(2) ?
    C2 N1 . 1.374(2) ?
    C2 C1 . 1.485(2) ?
    C3 N2 . 1.375(2) ?
    C6 C5 . 1.489(2) ?
    C6 C7 . 1.520(3) ?
    C6 C8 . 1.526(3) ?
    C6 H6 . 0.9800 ?
    C1 O1 . 1.222(2) ?
    C1 O2 . 1.279(2) ?
    C5 N2 . 1.327(2) ?
    C5 N1 . 1.333(2) ?
    C7 H7A . 0.9600 ?
    C7 H7B . 0.9600 ?
    C7 H7C . 0.9600 ?
    C8 H8A . 0.9600 ?
    C8 H8B . 0.9600 ?
    C8 H8C . 0.9600 ?
    O3 H3 . 0.8200 ?
    N1 H1 . 0.8600 ?
    N2 H2 . 0.8600 ?
    O5 H5B . 0.8500 ?
    O5 H5A . 0.8501 ?
loop_
    _geom_angle_atom_site_label_1
    _geom_angle_atom_site_label_2
    _geom_angle_atom_site_label_3
    _geom_angle_site_symmetry_1
    _geom_angle_site_symmetry_3
    _geom_angle
    _geom_angle_publ_flag
    O4 C4 O3 . . 124.60(17) ?
    O4 C4 C3 . . 119.41(16) ?
    O3 C4 C3 . . 115.99(15) ?
    C3 C2 N1 . . 106.79(14) ?
    C3 C2 C1 . . 133.16(16) ?
    N1 C2 C1 . . 120.04(15) ?
    C2 C3 N2 . . 106.13(14) ?
    C2 C3 C4 . . 131.93(15) ?
    N2 C3 C4 . . 121.93(14) ?
    C5 C6 C7 . . 109.35(15) ?
    C5 C6 C8 . . 111.52(14) ?
    C7 C6 C8 . . 110.41(17) ?
    C5 C6 H6 . . 108.5 ?
    C7 C6 H6 . . 108.5 ?
    C8 C6 H6 . . 108.5 ?
    O1 C1 O2 . . 125.32(16) ?
    O1 C1 C2 . . 117.95(16) ?
    O2 C1 C2 . . 116.73(15) ?
    N2 C5 N1 . . 107.44(14) ?
    N2 C5 C6 . . 126.67(15) ?
    N1 C5 C6 . . 125.84(15) ?
    C6 C7 H7A . . 109.5 ?
    C6 C7 H7B . . 109.5 ?
    H7A C7 H7B . . 109.5 ?
    C6 C7 H7C . . 109.5 ?
    H7A C7 H7C . . 109.5 ?
    H7B C7 H7C . . 109.5 ?
    C6 C8 H8A . . 109.5 ?
    C6 C8 H8B . . 109.5 ?
    H8A C8 H8B . . 109.5 ?
    C6 C8 H8C . . 109.5 ?
    H8A C8 H8C . . 109.5 ?
    H8B C8 H8C . . 109.5 ?
    C4 O3 H3 . . 109.5 ?
    C5 N1 C2 . . 109.54(14) ?
    C5 N1 H1 . . 125.2 ?
    C2 N1 H1 . . 125.2 ?
    C5 N2 C3 . . 110.08(14) ?
    C5 N2 H2 . . 125.0 ?
    C3 N2 H2 . . 125.0 ?
    H5B O5 H5A . . 107.5 ?
loop_
    _geom_torsion_atom_site_label_1
    _geom_torsion_atom_site_label_2
    _geom_torsion_atom_site_label_3
    _geom_torsion_atom_site_label_4
    _geom_torsion_site_symmetry_1
    _geom_torsion_site_symmetry_2
    _geom_torsion_site_symmetry_3
    _geom_torsion_site_symmetry_4
    _geom_torsion
    _geom_torsion_publ_flag
    N1 C2 C3 N2 . . . . -0.31(17) ?
    C1 C2 C3 N2 . . . . 178.46(17) ?
    N1 C2 C3 C4 . . . . 179.79(16) ?
    C1 C2 C3 C4 . . . . -1.4(3) ?
    O4 C4 C3 C2 . . . . 175.88(18) ?
    O3 C4 C3 C2 . . . . -3.9(3) ?
    O4 C4 C3 N2 . . . . -4.0(2) ?
    O3 C4 C3 N2 . . . . 176.25(16) ?
    C3 C2 C1 O1 . . . . -172.81(18) ?
    N1 C2 C1 O1 . . . . 5.8(2) ?
    C3 C2 C1 O2 . . . . 7.7(3) ?
    N1 C2 C1 O2 . . . . -173.71(15) ?
    C7 C6 C5 N2 . . . . -106.3(2) ?
    C8 C6 C5 N2 . . . . 131.29(19) ?
    C7 C6 C5 N1 . . . . 71.0(2) ?
    C8 C6 C5 N1 . . . . -51.3(2) ?
    N2 C5 N1 C2 . . . . 1.04(18) ?
    C6 C5 N1 C2 . . . . -176.75(15) ?
    C3 C2 N1 C5 . . . . -0.44(18) ?
    C1 C2 N1 C5 . . . . -179.40(15) ?
    N1 C5 N2 C3 . . . . -1.24(18) ?
    C6 C5 N2 C3 . . . . 176.52(16) ?
    C2 C3 N2 C5 . . . . 0.97(18) ?
    C4 C3 N2 C5 . . . . -179.12(15) ?
loop_
    _geom_hbond_atom_site_label_D
    _geom_hbond_atom_site_label_H
    _geom_hbond_atom_site_label_A
    _geom_hbond_site_symmetry_A
    _geom_hbond_distance_DH
    _geom_hbond_distance_HA
    _geom_hbond_distance_DA
    _geom_hbond_angle_DHA
    O3 H3 O2 . 0.82 1.64 2.4576(19) 175
    N1 H1 O5 . 0.86 1.83 2.6879(19) 171
    N2 H2 O1 2_755 0.86 1.93 2.7619(19) 162
    O5 H5B O3 4_475 0.85 2.03 2.8684(19) 171
    O5 H5A O4 2_745 0.85 1.94 2.7857(19) 173
