# Supplementary material for: 5-Carb­oxy-2-isopropyl-1H-imidazol-3-ium-4-carboxyl­ate monohydrate
Source: Acta Crystallogr Sect E Struct Rep Online. 2011 Jun 30;67(Pt 7):o1837. doi: 10.1107/S1600536811024767 (PMC3152056; doi:10.1107/S1600536811024767)
Supplement: Supplementary file 2 [file e-67-o1837-Isup2.hkl]

# 
# h,k,l, Fc-squared, Fo-squared, sigma(Fo-squared) and status flag 
# 
data_I
_shelx_title ' 2 in P2(1)/c' 
_shelx_refln_list_code          4 
_shelx_F_calc_maximum      197.70 
_exptl_crystal_F_000       456.00 
_reflns_d_resolution_high  0.7828 
 
loop_ 
 _symmetry_equiv_pos_as_xyz 
 'x, y, z' 
 '-x, y+1/2, -z+1/2' 
 '-x, -y, -z' 
 'x, -y-1/2, z-1/2' 
 
_cell_length_a     7.8284 
_cell_length_b    14.3078 
_cell_length_c     8.9297 
_cell_angle_alpha  90.000 
_cell_angle_beta   93.590 
_cell_angle_gamma  90.000 
 
_shelx_F_squared_multiplier     1.000 
 
loop_ 
 _refln_index_h 
 _refln_index_k 
 _refln_index_l 
 _refln_F_squared_calc 
 _refln_F_squared_meas 
 _refln_F_squared_sigma 
 _refln_observed_status 
   1   0   0     5400.94     5080.90     88.02 o 
   2   0   0      788.18      846.03     15.37 o 
   3   0   0     2252.65     2254.64     39.80 o 
   4   0   0      932.23      952.88     25.10 o 
   5   0   0      125.36      121.87      3.90 o 
   6   0   0      304.96      279.43      7.32 o 
   7   0   0       79.93       79.28      5.10 o 
   1   1   0       27.26       42.01      0.79 o 
   2   1   0     1059.20     1017.66     12.95 o 
   3   1   0      505.60      445.63      6.32 o 
   4   1   0       88.47       92.84      2.18 o 
   5   1   0     1299.01     1312.87     32.60 o 
   6   1   0      378.43      415.75      6.87 o 
   7   1   0       22.05       25.22      2.50 o 
   0   2   0     1640.26     1452.21     37.94 o 
   1   2   0      899.53      852.18     13.74 o 
   2   2   0       31.85       41.18      1.03 o 
   3   2   0        0.69        0.93      0.33 o 
   4   2   0      554.40      536.15      7.78 o 
   5   2   0       98.12       99.10      2.45 o 
   6   2   0       58.10       58.47      2.06 o 
   7   2   0       16.94       14.27      3.40 o 
   8   2   0        0.99       -0.85      1.70 o 
   1   3   0      418.39      402.52      6.61 o 
   2   3   0     2454.72     2307.05     25.81 o 
   3   3   0      180.09      180.77      3.12 o 
   4   3   0      801.88      810.41     11.17 o 
   5   3   0       50.24       43.93      1.68 o 
   6   3   0       27.67       22.93      2.38 o 
   7   3   0      493.47      509.84     12.64 o 
   8   3   0       11.89       11.33      2.20 o 
   0   4   0    14604.78    14805.22    372.05 o 
   1   4   0       14.33       11.04      1.09 o 
   2   4   0        9.05        9.69      0.82 o 
   3   4   0      221.66      208.40      3.30 o 
   4   4   0       12.49       12.36      0.88 o 
   5   4   0        0.87        0.44      0.41 o 
   6   4   0      169.57      167.82      6.11 o 
   7   4   0      237.47      251.02      8.11 o 
   8   4   0      167.17      182.46      7.00 o 
   9   4   0        0.68        0.00      1.98 o 
   1   5   0      119.71      118.93      3.59 o 
   2   5   0     2009.27     1944.80     31.18 o 
   3   5   0      292.17      306.82      4.62 o 
   4   5   0       66.08       78.15      2.08 o 
   5   5   0      165.71      170.61      4.23 o 
   6   5   0       10.90       13.56      2.55 o 
   7   5   0        9.30        9.94      2.09 o 
   8   5   0       26.30       21.77      2.98 o 
   9   5   0       76.17       73.90      7.36 o 
   0   6   0       13.33       20.67      2.55 o 
   1   6   0      298.18      322.00      7.82 o 
   2   6   0     2024.89     2108.87     31.60 o 
   3   6   0      144.99      173.61      3.50 o 
   4   6   0      219.96      238.51      4.47 o 
   5   6   0      115.38      127.03      9.77 o 
   6   6   0      136.49      131.60      5.61 o 
   7   6   0      151.47      163.15      9.35 o 
   8   6   0       23.41       33.12      5.10 o 
   9   6   0        0.51        1.98      2.55 o 
   1   7   0     2803.18     2867.56     53.43 o 
   2   7   0        0.91        1.81      0.69 o 
   3   7   0       82.74       74.71      4.95 o 
   4   7   0       35.37       40.56      2.02 o 
   5   7   0        0.28       -0.85      1.13 o 
   6   7   0      116.93      113.28      7.36 o 
   7   7   0        0.02        1.13      1.98 o 
   8   7   0       49.35       58.32      6.51 o 
   9   7   0       12.65        8.77      3.40 o 
   0   8   0      255.44      260.05     10.21 o 
   1   8   0      167.62      176.33      6.80 o 
   2   8   0      183.00      196.23      4.71 o 
   3   8   0       75.07       73.67      4.50 o 
   4   8   0       14.62       14.99      1.47 o 
   5   8   0      293.36      305.58     13.32 o 
   6   8   0      121.41      134.52      8.50 o 
   7   8   0        3.94        5.09      2.55 o 
   8   8   0       13.85       21.80      4.25 o 
   1   9   0       50.74       51.78      3.13 o 
   2   9   0      321.15      327.37      7.24 o 
   3   9   0        0.37        1.31      0.70 o 
   4   9   0        5.92        5.94      1.69 o 
   5   9   0      487.65      470.40     18.44 o 
   6   9   0       95.15       93.16      7.08 o 
   7   9   0        1.03        1.70      1.98 o 
   8   9   0        0.54        2.55      2.83 o 
   0  10   0        0.17        0.85      1.42 o 
   1  10   0        0.10       -0.57      0.80 o 
   2  10   0      207.69      206.09      5.32 o 
   3  10   0       52.73       55.93      3.82 o 
   4  10   0        9.02        8.21      1.89 o 
   5  10   0        9.07        5.10      2.26 o 
   6  10   0       59.34       63.14      7.08 o 
   7  10   0       46.24       46.43      6.23 o 
   8  10   0        0.25        1.42      2.83 o 
   1  11   0        0.37        0.99      1.00 o 
   2  11   0      199.94      200.66      5.47 o 
   3  11   0      115.29      116.54      7.51 o 
   4  11   0       40.56       40.32      3.90 o 
   5  11   0       16.15       16.21      2.60 o 
   6  11   0       23.47       24.34      4.81 o 
   7  11   0       11.87       15.57      4.25 o 
   0  12   0       20.46       18.40      3.40 o 
   1  12   0        9.73        5.56      2.55 o 
   2  12   0       70.72       73.24      4.50 o 
   3  12   0      250.93      228.41     11.90 o 
   4  12   0        2.37        1.49      3.11 o 
   5  12   0       29.91       21.35      3.10 o 
   6  12   0        2.94        2.55      2.26 o 
   7  12   0       10.81        7.93      3.40 o 
   1  13   0      142.26      134.77      5.89 o 
   2  13   0       80.71       79.14      4.47 o 
   3  13   0        2.08        2.26      2.26 o 
   4  13   0        6.19        5.94      2.00 o 
   5  13   0       28.18       30.02      5.10 o 
   6  13   0        3.55        1.70      2.55 o 
   7  13   0        8.56        6.23      3.40 o 
   0  14   0       43.80       43.60      5.66 o 
   1  14   0        0.68        0.57      1.98 o 
   2  14   0        5.53        1.98      1.60 o 
   3  14   0       12.84       11.68      4.10 o 
   4  14   0      170.31      183.71      7.91 o 
   5  14   0       16.24       13.05      2.70 o 
   6  14   0        1.31       -0.85      2.55 o 
   1  15   0      184.19      182.14     10.76 o 
   2  15   0        7.34        9.62      3.40 o 
   3  15   0        0.00       -1.27      1.60 o 
   4  15   0      130.05      158.52      7.49 o 
   5  15   0        0.06       -1.80      1.56 o 
   1  16   0       45.26       47.75      4.60 o 
   2  16   0        4.36        1.98      2.83 o 
   3  16   0        9.79        6.95      2.30 o 
   4  16   0        0.67        1.55      1.89 o 
   1  17   0       16.08       12.45      3.96 o 
   2  17   0       25.79       19.25      4.81 o 
   3  17   0        0.69        2.69      2.20 o 
  -8   1   1       44.28       46.43      5.38 o 
  -7   1   1       63.90       69.58      4.25 o 
  -6   1   1       56.86       56.22      3.72 o 
  -5   1   1      138.75      133.04      4.18 o 
  -4   1   1      551.41      493.70      7.24 o 
  -3   1   1      892.55      883.77     11.70 o 
  -2   1   1      101.76      103.17      1.89 o 
  -1   1   1     1696.49     1576.01     22.41 o 
   0   1   1      523.06      477.38      6.10 o 
   1   1   1       62.63       71.43      2.83 o 
   2   1   1     2142.84     1971.20     28.52 o 
   3   1   1      113.34       94.38      2.86 o 
   4   1   1      101.15       82.74      2.13 o 
   5   1   1       42.31       38.89      1.56 o 
   6   1   1      106.04       98.06      3.16 o 
   7   1   1      223.86      223.41      6.91 o 
   8   1   1       11.41        8.77      2.55 o 
  -8   2   1       31.19       38.50      5.10 o 
  -7   2   1        9.71       12.74      1.93 o 
  -6   2   1        6.80        5.72      1.00 o 
  -5   2   1       74.09       72.59      2.06 o 
  -4   2   1       67.45       67.69      1.80 o 
  -3   2   1     1731.88     1753.35     19.93 o 
  -2   2   1       31.22       37.04      0.95 o 
  -1   2   1     1567.15     1372.61     20.74 o 
   0   2   1     1302.72     1117.01     16.40 o 
   1   2   1     2316.51     2170.50     39.51 o 
   2   2   1      573.56      579.57     10.75 o 
   3   2   1      382.91      416.22      6.06 o 
   4   2   1      164.19      178.16      3.31 o 
   5   2   1      153.02      149.14      3.52 o 
   6   2   1       55.40       60.37      2.65 o 
   7   2   1       17.18       18.01      2.83 o 
   8   2   1       13.76       11.04      2.83 o 
  -8   3   1       57.48       66.74      5.24 o 
  -7   3   1        0.10        0.75      1.13 o 
  -6   3   1       21.54       22.46      1.83 o 
  -5   3   1      229.16      235.24      4.30 o 
  -4   3   1      596.12      658.61      8.43 o 
  -3   3   1     1808.76     1795.17     22.94 o 
  -2   3   1     1774.26     1819.69     22.90 o 
  -1   3   1       34.54       32.99      1.63 o 
   0   3   1        1.30       -0.60      0.40 o 
   1   3   1     1484.10     1426.06     26.59 o 
   2   3   1      854.36      761.99     11.67 o 
   3   3   1     1440.86     1547.83     23.01 o 
   4   3   1       30.17       32.66      1.96 o 
   5   3   1      284.97      255.59      7.71 o 
   6   3   1      240.14      252.73      5.92 o 
   7   3   1       30.54       34.68      3.20 o 
   8   3   1       72.12       76.45      5.95 o 
   9   3   1        2.21        1.42      2.26 o 
  -9   4   1        0.02        0.57      2.83 o 
  -8   4   1      157.21      167.88      6.69 o 
  -7   4   1      135.35      145.30      6.51 o 
  -6   4   1        2.22        1.65      0.81 o 
  -5   4   1        0.95        2.18      0.70 o 
  -4   4   1       45.72       42.46      1.36 o 
  -3   4   1      238.38      285.08      4.62 o 
  -2   4   1      132.92      183.65      3.85 o 
  -1   4   1      332.53      361.16      5.38 o 
   0   4   1      849.93      798.69     16.18 o 
   1   4   1     2028.81     2330.15     38.16 o 
   2   4   1      180.07      210.13      4.00 o 
   3   4   1      756.35      862.79     13.42 o 
   4   4   1      305.66      328.54      6.08 o 
   5   4   1      130.98      128.30      4.55 o 
   6   4   1      101.15      119.23      6.80 o 
   7   4   1       24.65       20.95      3.68 o 
   8   4   1        0.04        0.28      1.98 o 
   9   4   1        0.65        0.28      2.26 o 
  -9   5   1       30.17       30.01      5.66 o 
  -8   5   1      162.81      167.00      8.36 o 
  -7   5   1      168.78      174.43      8.50 o 
  -6   5   1        1.57        0.28      0.69 o 
  -5   5   1      703.96      689.69     12.03 o 
  -4   5   1       69.76       76.88      2.29 o 
  -3   5   1      257.58      284.29      4.77 o 
  -2   5   1      123.01      115.11      2.49 o 
  -1   5   1      672.93      671.54     11.00 o 
   0   5   1      729.05      698.79     14.22 o 
   1   5   1      911.39      892.95     23.86 o 
   2   5   1      447.40      414.11      6.30 o 
   3   5   1     1031.05     1043.20     16.24 o 
   4   5   1       78.76       77.77      2.25 o 
   5   5   1        0.03       -0.53      0.68 o 
   6   5   1      438.95      477.14     17.59 o 
   7   5   1      549.14      521.81     19.01 o 
   8   5   1       14.74       17.55      3.68 o 
   9   5   1       28.90       25.76      4.53 o 
  -9   6   1       49.80       44.05      4.42 o 
  -8   6   1       85.90       87.70      7.08 o 
  -7   6   1       27.92       36.22      3.60 o 
  -6   6   1        7.31        9.67      2.26 o 
  -5   6   1       34.67       30.36      1.80 o 
  -4   6   1      144.87      146.03      3.45 o 
  -3   6   1      125.27      152.12      3.19 o 
  -2   6   1        4.20        2.29      0.52 o 
  -1   6   1     1689.12     1636.15     24.91 o 
   0   6   1      367.23      352.48      8.32 o 
   1   6   1        2.72        2.26      0.80 o 
   2   6   1      398.32      458.92      9.26 o 
   3   6   1     1515.52     1508.07     23.10 o 
   4   6   1       32.23       31.69      2.97 o 
   5   6   1       17.32       21.52      2.17 o 
   6   6   1       99.03      101.10      6.80 o 
   7   6   1       81.80       88.06      6.51 o 
   8   6   1       16.68       15.29      3.40 o 
   9   6   1       25.22       34.25      5.38 o 
  -9   7   1        8.03        9.91      3.68 o 
  -8   7   1        0.19        0.22      1.98 o 
  -7   7   1        2.68        1.66      2.69 o 
  -6   7   1        8.32        4.50      1.69 o 
  -5   7   1       69.39       66.83      2.54 o 
  -4   7   1      670.14      701.43     14.60 o 
  -3   7   1       41.49       44.94      1.75 o 
  -2   7   1        1.45        3.92      0.70 o 
  -1   7   1      286.78      308.23      6.20 o 
   0   7   1       81.44      106.31      3.79 o 
   1   7   1       37.89       45.74      2.60 o 
   2   7   1        0.03        1.09      0.48 o 
   3   7   1      593.01      614.32      9.29 o 
   4   7   1      142.59      146.57     12.75 o 
   5   7   1       71.06       63.71      5.10 o 
   6   7   1        7.01        2.83      1.98 o 
   7   7   1        2.55        1.42      1.98 o 
   8   7   1       22.20       25.76      4.53 o 
   9   7   1        6.95        8.21      3.11 o 
  -8   8   1        8.15        5.38      2.83 o 
  -7   8   1       37.22       29.16      4.81 o 
  -6   8   1        0.12        0.57      1.40 o 
  -5   8   1      304.12      297.89     13.48 o 
  -4   8   1        8.43       10.88      1.37 o 
  -3   8   1       12.26        7.17      1.36 o 
  -2   8   1      101.68      100.45      2.82 o 
  -1   8   1      407.76      388.80      9.50 o 
   0   8   1     1051.31     1031.95     21.27 o 
   1   8   1      217.76      170.47      5.51 o 
   2   8   1       40.98       50.30      1.97 o 
   3   8   1       16.25       22.94      1.46 o 
   4   8   1       85.13       81.87      3.87 o 
   5   8   1       20.04       24.63      3.96 o 
   6   8   1       26.70       30.57      4.53 o 
   7   8   1       54.63       56.91      6.51 o 
   8   8   1       25.51       18.97      3.96 o 
  -8   9   1       23.06       24.63      4.81 o 
  -7   9   1        0.01       -0.57      1.98 o 
  -6   9   1      141.79      134.82      8.78 o 
  -5   9   1       86.95       81.12      4.59 o 
  -4   9   1       86.84       92.72      4.08 o 
  -3   9   1       10.65       10.23      2.12 o 
  -2   9   1       44.37       42.42      2.32 o 
  -1   9   1      268.74      283.72      7.87 o 
   0   9   1       81.57       96.47      3.99 o 
   1   9   1       91.76       85.57      5.10 o 
   2   9   1        7.02        9.10      1.23 o 
   3   9   1      626.83      660.44     12.40 o 
   4   9   1       58.55       49.83      5.66 o 
   5   9   1      350.50      325.48     14.18 o 
   6   9   1        0.67       -0.57      1.70 o 
   7   9   1       70.67       67.38      7.36 o 
   8   9   1        6.48        9.06      3.40 o 
  -8  10   1        0.87        3.11      2.83 o 
  -7  10   1       10.30       10.19      3.40 o 
  -6  10   1       56.85       51.81      6.23 o 
  -5  10   1       31.89       22.30      3.26 o 
  -4  10   1      245.74      260.61      8.93 o 
  -3  10   1      519.36      513.84     12.53 o 
  -2  10   1       87.91       87.09      4.15 o 
  -1  10   1      650.03      653.29     15.12 o 
   0  10   1      305.23      333.27      9.11 o 
   1  10   1       46.92       32.15      2.90 o 
   2  10   1      486.80      502.01      8.55 o 
   3  10   1      252.26      262.96      6.59 o 
   4  10   1       15.67       18.12      3.40 o 
   5  10   1       94.16       86.08      6.80 o 
   6  10   1       99.14       97.13      7.65 o 
   7  10   1       34.54       38.78      5.66 o 
   8  10   1       81.41       94.57      9.34 o 
  -7  11   1       88.64       83.53      8.49 o 
  -6  11   1      175.99      183.26     11.33 o 
  -5  11   1      176.19      168.38     11.76 o 
  -4  11   1      134.52      124.05      8.50 o 
  -3  11   1       30.94       31.26      3.06 o 
  -2  11   1        4.53        2.12      1.20 o 
  -1  11   1       26.29       27.71      2.70 o 
   0  11   1      115.61      118.50      4.99 o 
   1  11   1       49.02       52.50      3.90 o 
   2  11   1       60.25       60.96      2.88 o 
   3  11   1       85.70       83.40      4.39 o 
   4  11   1      558.79      509.39     19.58 o 
   5  11   1      218.50      206.26     11.33 o 
   6  11   1       13.14        8.49      3.11 o 
   7  11   1        1.79        1.98      2.55 o 
  -7  12   1        0.00        1.98      2.55 o 
  -6  12   1        0.90        0.34      1.56 o 
  -5  12   1       26.44       25.33      5.52 o 
  -4  12   1        0.78        0.57      1.98 o 
  -3  12   1      327.51      334.77      9.87 o 
  -2  12   1      666.23      709.14     18.60 o 
  -1  12   1       31.27       33.23      2.60 o 
   0  12   1      219.59      187.62      6.80 o 
   1  12   1     1561.46     1571.74     48.92 o 
   2  12   1        2.88        3.10      0.94 o 
   3  12   1       13.96       13.43      2.30 o 
   4  12   1       16.27       16.98      3.96 o 
   5  12   1        5.14        0.57      1.98 o 
   6  12   1        0.03        3.96      2.55 o 
   7  12   1       88.49       89.47      9.06 o 
  -7  13   1       10.79        5.94      3.40 o 
  -6  13   1        3.79        3.92      2.09 o 
  -5  13   1       18.72       16.15      4.67 o 
  -4  13   1       96.49       97.41      7.93 o 
  -3  13   1        0.24        1.25      1.49 o 
  -2  13   1      257.74      283.82      9.16 o 
  -1  13   1       14.08        7.93      1.62 o 
   0  13   1       85.34       90.46      7.93 o 
   1  13   1       16.63       21.07      2.90 o 
   2  13   1      228.64      226.26      7.90 o 
   3  13   1      125.04      124.92      6.23 o 
   4  13   1       39.48       54.64      6.51 o 
   5  13   1        1.95        2.83      2.55 o 
   6  13   1       30.97       28.87      5.38 o 
  -6  14   1        2.78        1.98      1.80 o 
  -5  14   1        0.51        0.67      1.84 o 
  -4  14   1       31.28       32.01      3.90 o 
  -3  14   1      287.92      313.15     15.59 o 
  -2  14   1       96.14       95.14      5.28 o 
  -1  14   1       24.09       31.22      5.38 o 
   0  14   1       18.11        9.19      2.30 o 
   1  14   1      288.56      325.22     10.32 o 
   2  14   1      127.40      140.61      6.29 o 
   3  14   1       61.47       66.36      5.00 o 
   4  14   1        2.49        3.40      2.55 o 
   5  14   1        0.08       -0.57      1.98 o 
   6  14   1       17.11       16.98      4.81 o 
  -5  15   1       23.40       26.27      5.80 o 
  -4  15   1       33.72       32.41      6.51 o 
  -3  15   1       22.03       34.53      5.94 o 
  -2  15   1        1.55        2.09      1.89 o 
  -1  15   1        3.65        2.70      4.81 o 
   0  15   1        0.05       -0.57      2.26 o 
   1  15   1        2.08        7.93      3.11 o 
   2  15   1        3.06        3.05      1.84 o 
   3  15   1       10.73       10.72      2.38 o 
   4  15   1        1.80        2.26      2.55 o 
   5  15   1        1.50        0.57      2.55 o 
  -4  16   1        0.04        1.36      1.97 o 
  -3  16   1       34.95       33.40      6.23 o 
  -2  16   1       50.54       44.08      4.47 o 
  -1  16   1       69.92       75.66      5.80 o 
   0  16   1      119.10      113.27      8.78 o 
   1  16   1      133.27      135.65      9.35 o 
   2  16   1        0.96        1.42      2.26 o 
   3  16   1        1.22       -0.19      1.56 o 
   4  16   1        0.81        2.55      2.83 o 
  -3  17   1        3.15        3.40      3.40 o 
  -2  17   1        0.43        5.38      3.40 o 
  -1  17   1        0.15        0.42      2.00 o 
   0  17   1        5.41       13.30      4.53 o 
   2  17   1       16.07       24.06      5.10 o 
   3  17   1        5.94       12.52      2.98 o 
  -1  18   1       26.88       50.42      5.20 o 
   0  18   1        9.52        6.51      3.96 o 
  -8   0   2       13.39        9.62      2.83 o 
  -7   0   2      128.73      137.08      7.08 o 
  -6   0   2       16.49       20.10      3.11 o 
  -5   0   2       49.89       47.25      3.68 o 
  -4   0   2        1.92        5.55      1.70 o 
  -3   0   2      550.84      512.16      8.38 o 
  -2   0   2    27656.64    30022.02    514.46 o 
  -1   0   2    39085.68    41027.06   1751.25 o 
   0   0   2      291.18      283.84      5.62 o 
   1   0   2       20.12       15.59      0.88 o 
   2   0   2    11299.86    11375.26    286.33 o 
   3   0   2      167.72      134.94      5.67 o 
   4   0   2       30.67       46.43      3.11 o 
   5   0   2       55.99       52.95      3.68 o 
   6   0   2       20.98       21.51      3.11 o 
   7   0   2       36.07       33.69      4.25 o 
   8   0   2      275.64      286.77     12.47 o 
  -8   1   2        6.27        3.70      1.49 o 
  -7   1   2      130.53      134.88      4.99 o 
  -6   1   2      606.76      626.86     11.03 o 
  -5   1   2       59.04       57.47      2.90 o 
  -4   1   2       27.39       30.14      1.35 o 
  -3   1   2      403.45      411.49      6.03 o 
  -2   1   2      566.98      522.21      7.18 o 
  -1   1   2     5940.19     6148.32     74.82 o 
   0   1   2      250.86      273.89      3.96 o 
   1   1   2        6.62        7.95      0.70 o 
   2   1   2      208.93      194.83     10.92 o 
   3   1   2      500.58      511.21     10.96 o 
   4   1   2     1464.75     1575.45     32.75 o 
   5   1   2      268.12      286.97      7.62 o 
   6   1   2       44.35       42.77      9.34 o 
   7   1   2      101.82      111.01      4.61 o 
   8   1   2        1.81        1.70      1.40 o 
   9   1   2        0.19        1.70      2.26 o 
  -9   2   2       19.15       18.68      4.25 o 
  -8   2   2       69.94       77.30      7.08 o 
  -7   2   2        2.46        3.07      1.08 o 
  -6   2   2       11.60       12.84      1.71 o 
  -5   2   2       26.02       22.55      1.67 o 
  -4   2   2        2.34        3.41      0.57 o 
  -3   2   2        0.26       -0.06      0.21 o 
  -2   2   2      591.80      543.26      8.74 o 
  -1   2   2     1771.11     1707.81     21.43 o 
   0   2   2      243.26      242.85      4.84 o 
   1   2   2      142.00      152.94      2.78 o 
   2   2   2      842.16      742.92     84.27 o 
   3   2   2     1601.09     1665.50     38.60 o 
   4   2   2        4.61        3.41      0.80 o 
   5   2   2        5.67        2.55      0.80 o 
   6   2   2      148.49      149.24      5.20 o 
   7   2   2        4.28        2.90      2.12 o 
   8   2   2       93.43       78.15      5.95 o 
   9   2   2        2.89        1.13      1.98 o 
  -9   3   2        9.41        5.10      2.83 o 
  -8   3   2        3.72        4.53      2.55 o 
  -7   3   2        7.26        8.89      1.39 o 
  -6   3   2        1.15        0.57      0.72 o 
  -5   3   2      538.75      545.26      9.80 o 
  -4   3   2      344.76      325.83      4.77 o 
  -3   3   2      451.82      409.34      7.29 o 
  -2   3   2      133.35      113.56      4.45 o 
  -1   3   2      477.19      429.44     16.30 o 
   0   3   2        0.01        0.52      0.25 o 
   1   3   2      410.94      378.64      6.27 o 
   2   3   2      607.21      582.83     15.66 o 
   3   3   2       60.64       81.88      3.00 o 
   4   3   2      211.62      221.67      9.07 o 
   5   3   2      255.63      274.90      7.61 o 
   6   3   2      555.02      544.24     12.94 o 
   7   3   2       52.28       47.28      3.59 o 
   8   3   2        1.29        0.85      1.98 o 
   9   3   2       14.40       13.02      3.40 o 
  -9   4   2      170.99      200.25     11.61 o 
  -8   4   2       68.82       68.23      7.08 o 
  -7   4   2       21.10       20.80      2.02 o 
  -6   4   2        3.34        3.61      0.92 o 
  -5   4   2        0.12       -0.22      0.48 o 
  -4   4   2      176.17      170.04      4.21 o 
  -3   4   2      121.25      128.03      2.96 o 
  -2   4   2     1135.04     1114.75     17.24 o 
  -1   4   2     2106.34     2111.39     37.13 o 
   0   4   2       37.97       42.54      1.68 o 
   1   4   2      101.53      100.98      3.30 o 
   2   4   2      747.27      736.49     17.81 o 
   3   4   2       26.75       40.45      2.38 o 
   4   4   2      316.51      312.59      9.22 o 
   5   4   2        5.75        5.26      1.20 o 
   6   4   2       54.32       51.98      9.34 o 
   7   4   2       19.52       14.72      3.11 o 
   8   4   2       53.45       59.45      6.23 o 
   9   4   2        8.08       15.85      3.68 o 
  -9   5   2        0.49        0.28      2.83 o 
  -8   5   2        0.32        0.81      1.56 o 
  -7   5   2        2.94        3.70      1.56 o 
  -6   5   2      113.02      119.31      3.87 o 
  -5   5   2       87.97       97.82      3.11 o 
  -4   5   2      538.05      520.21     14.03 o 
  -3   5   2      605.55      622.66     10.78 o 
  -2   5   2      116.72      109.05      2.26 o 
  -1   5   2        1.07        1.82      0.29 o 
   0   5   2      206.92      193.41      4.05 o 
   1   5   2     1152.28     1115.42     21.94 o 
   2   5   2       74.97       70.45      1.91 o 
   3   5   2        4.59        6.06      1.09 o 
   4   5   2      203.44      222.25      6.49 o 
   5   5   2        6.25        6.57      1.29 o 
   6   5   2      176.25      183.52      6.29 o 
   7   5   2      199.91      200.86     10.20 o 
   8   5   2       52.83       51.81      5.95 o 
   9   5   2        9.32        6.79      2.83 o 
  -9   6   2       14.45       14.15      4.25 o 
  -8   6   2       21.52       20.64      3.06 o 
  -7   6   2       46.75       44.22      3.90 o 
  -6   6   2        6.18        5.83      1.15 o 
  -5   6   2        2.98        2.75      0.79 o 
  -4   6   2      133.96      137.86      3.96 o 
  -3   6   2      208.88      204.18      6.84 o 
  -2   6   2       23.56       25.27      1.22 o 
  -1   6   2       48.60       41.02      1.86 o 
   0   6   2     2765.47     2831.20     42.05 o 
   1   6   2     1043.40     1134.17     22.61 o 
   2   6   2      391.47      455.16     11.64 o 
   3   6   2      729.75      805.95     17.20 o 
   4   6   2      355.87      361.43     17.73 o 
   5   6   2      200.65      209.04      6.69 o 
   6   6   2      474.10      482.36     12.33 o 
   7   6   2        3.03        1.42      1.70 o 
   8   6   2       22.09       16.42      3.68 o 
   9   6   2        0.32        1.13      2.26 o 
  -9   7   2        2.31        0.77      2.09 o 
  -8   7   2       16.09       14.97      2.78 o 
  -7   7   2        0.84        3.49      3.40 o 
  -6   7   2        0.01        0.47      0.71 o 
  -5   7   2        0.00        0.00      0.66 o 
  -4   7   2      157.99      163.57      5.45 o 
  -3   7   2      800.90      813.95     16.37 o 
  -2   7   2      408.63      457.76      7.30 o 
  -1   7   2      481.66      447.24      8.36 o 
   0   7   2      375.02      401.09      7.54 o 
   1   7   2      134.76      135.36      4.36 o 
   2   7   2      130.98      129.46      9.49 o 
   3   7   2       30.77       29.29      2.50 o 
   4   7   2      150.21      160.60      5.60 o 
   5   7   2       65.99       63.24      3.59 o 
   6   7   2       44.67       47.85      5.38 o 
   7   7   2       29.67       28.59      4.53 o 
   8   7   2       19.97       18.68      3.96 o 
  -8   8   2        4.38        6.66      2.30 o 
  -7   8   2      156.74      162.40     12.32 o 
  -6   8   2      162.73      167.85      5.72 o 
  -5   8   2        0.33        0.98      0.81 o 
  -4   8   2        5.79        5.27      1.43 o 
  -3   8   2       63.35       64.23      2.44 o 
  -2   8   2       67.03       58.42      1.97 o 
  -1   8   2       95.59      108.83      4.35 o 
   0   8   2      387.55      423.18     10.30 o 
   1   8   2        0.04       -0.13      0.53 o 
   2   8   2       11.66       15.60      1.89 o 
   3   8   2       26.60       33.69      3.54 o 
   4   8   2      197.61      221.78     13.03 o 
   5   8   2        1.89        1.56      1.20 o 
   6   8   2       37.76       39.63      5.10 o 
   7   8   2       23.68       25.76      4.25 o 
   8   8   2        1.18        0.85      2.26 o 
  -8   9   2       11.09       12.75      2.90 o 
  -7   9   2       75.18       86.15     12.32 o 
  -6   9   2       11.13        8.17      1.93 o 
  -5   9   2        5.18        6.72      1.15 o 
  -4   9   2      210.36      198.97      6.22 o 
  -3   9   2      136.65      140.67      7.36 o 
  -2   9   2       27.72       29.90      2.72 o 
  -1   9   2       18.37       18.37      1.67 o 
   0   9   2       81.68       88.99      4.53 o 
   1   9   2        6.28        6.32      1.91 o 
   2   9   2      198.47      191.38      6.51 o 
   3   9   2      242.55      231.91      7.42 o 
   4   9   2      610.88      624.73     15.25 o 
   5   9   2        1.74        3.96      1.98 o 
   6   9   2       18.80       16.98      3.68 o 
   7   9   2       34.73       31.14      5.10 o 
   8   9   2        0.04       -0.57      2.26 o 
  -8  10   2       13.10       16.13      4.25 o 
  -7  10   2        1.77        0.57      2.26 o 
  -6  10   2       34.52       31.38      4.81 o 
  -5  10   2        0.41       -0.11      0.95 o 
  -4  10   2        0.07        1.03      1.09 o 
  -3  10   2        2.82        4.03      1.29 o 
  -2  10   2        1.82        0.57      1.00 o 
  -1  10   2       58.04       50.84      2.64 o 
   0  10   2      223.94      228.37      7.18 o 
   1  10   2      380.22      366.25      7.83 o 
   2  10   2       97.90      100.51      3.70 o 
   3  10   2        6.85       10.02      1.89 o 
   4  10   2      178.06      182.69      6.81 o 
   5  10   2       73.46       60.31      6.23 o 
   6  10   2       58.21       51.24      6.23 o 
   7  10   2        4.45        8.21      3.11 o 
   8  10   2        6.91        6.51      3.11 o 
  -7  11   2        3.77        4.25      3.11 o 
  -6  11   2        2.36        2.68      1.84 o 
  -5  11   2        3.08        3.90      1.69 o 
  -4  11   2       12.12       10.71      1.97 o 
  -3  11   2       31.65       24.18      2.65 o 
  -2  11   2       37.61       24.45      2.86 o 
  -1  11   2        1.67        0.28      1.42 o 
   0  11   2       91.36       89.70      4.35 o 
   1  11   2      688.97      695.24     13.02 o 
   2  11   2      159.29      156.74      4.94 o 
   3  11   2      126.45      147.27      6.11 o 
   4  11   2        2.58        2.83      1.98 o 
   5  11   2        0.85        3.11      2.26 o 
   6  11   2       81.36      110.42      8.21 o 
   7  11   2       20.97       19.53      4.25 o 
  -7  12   2       21.04       18.97      4.81 o 
  -6  12   2       63.17       66.05      5.59 o 
  -5  12   2        3.10       -0.96      1.49 o 
  -4  12   2      219.97      224.81     13.46 o 
  -3  12   2       29.62       38.04      3.54 o 
  -2  12   2       15.65       17.60      2.58 o 
  -1  12   2       77.37       79.91      4.83 o 
   0  12   2       25.94       23.40      4.39 o 
   1  12   2        0.14       -0.35      0.92 o 
   2  12   2       80.02       66.24      3.45 o 
   3  12   2       59.66       68.61      9.06 o 
   4  12   2        0.15        1.98      1.98 o 
   5  12   2        5.49        9.91      3.11 o 
   6  12   2       64.61       61.15      7.36 o 
   7  12   2       47.54       55.49      7.08 o 
  -6  13   2        3.69        3.80      2.09 o 
  -5  13   2       17.35       11.90      2.80 o 
  -4  13   2        0.06       -0.16      1.36 o 
  -3  13   2       80.01       71.23      5.10 o 
  -2  13   2      101.09       97.77      4.28 o 
  -1  13   2       20.52       14.49      2.50 o 
   0  13   2       70.59       63.23      4.59 o 
   1  13   2       68.77       73.11      3.79 o 
   2  13   2       58.38       56.62      5.94 o 
   3  13   2        0.10       -0.57      1.70 o 
   4  13   2       12.52       14.72      3.68 o 
   5  13   2       10.99        5.38      2.83 o 
   6  13   2       14.93       13.30      3.96 o 
  -6  14   2       18.78       14.10      4.67 o 
  -5  14   2       48.15       43.26      4.79 o 
  -4  14   2       13.32       11.32      3.96 o 
  -3  14   2        0.06       -1.93      1.29 o 
  -2  14   2      160.82      156.05     13.03 o 
  -1  14   2       10.22        6.51      2.09 o 
   0  14   2       49.87       39.64      5.95 o 
   1  14   2       24.84       23.51      3.10 o 
   2  14   2      144.67      139.23      5.11 o 
   3  14   2       50.76       52.94      6.23 o 
   4  14   2       39.18       49.54      6.51 o 
   5  14   2        3.39        2.83      2.55 o 
   6  14   2        1.77        1.70      2.83 o 
  -5  15   2       31.74       34.91      4.53 o 
  -4  15   2       29.21       36.52      6.51 o 
  -3  15   2       29.19       23.07      3.96 o 
  -2  15   2      238.29      252.40      9.28 o 
  -1  15   2        2.72        3.64      4.67 o 
   0  15   2        7.26        5.61      2.17 o 
   1  15   2      112.59      108.24      5.68 o 
   2  15   2        0.16       -0.85      1.98 o 
   3  15   2      161.44      184.66     11.05 o 
   4  15   2        7.01        5.94      3.11 o 
   5  15   2        3.84        0.85      2.55 o 
  -4  16   2        8.78        9.62      4.25 o 
  -3  16   2       21.33       29.44      5.94 o 
  -2  16   2       17.56       17.53      3.10 o 
  -1  16   2      106.21      123.20      6.71 o 
   0  16   2       13.33        7.36      2.58 o 
   1  16   2        6.32        8.77      3.96 o 
   2  16   2       38.67       38.78      5.66 o 
   3  16   2       10.14       10.47      3.68 o 
   4  16   2       32.86       42.46      6.51 o 
  -3  17   2        9.60        9.06      4.53 o 
  -2  17   2       11.79       10.02      3.40 o 
  -1  17   2        0.70       -0.49      1.89 o 
   0  17   2       14.57       16.37      5.10 o 
   3  17   2        2.51        1.13      2.55 o 
  -9   1   3        3.05        5.09      2.83 o 
  -8   1   3        2.76        4.88      1.70 o 
  -7   1   3       13.16       11.61      1.89 o 
  -6   1   3       42.16       39.60      3.82 o 
  -5   1   3      237.99      235.33      5.18 o 
  -4   1   3        3.05        2.09      0.51 o 
  -3   1   3     1072.79     1032.17     13.65 o 
  -2   1   3     1988.97     1922.61     24.35 o 
  -1   1   3     2958.51     2864.60     35.62 o 
   0   1   3     1771.65     1712.49     21.59 o 
   1   1   3       94.83       95.08      1.92 o 
   2   1   3     1031.20      995.33     19.58 o 
   3   1   3        5.15        3.20      0.51 o 
   4   1   3      303.70      281.26      7.42 o 
   5   1   3        7.07       11.84      3.54 o 
   6   1   3       67.84       57.23      3.20 o 
   7   1   3       44.03       48.84      5.24 o 
   8   1   3        3.61        0.71      1.20 o 
   9   1   3       75.13       80.97      6.80 o 
  -9   2   3        0.65        1.13      2.26 o 
  -8   2   3        3.36        2.30      1.36 o 
  -7   2   3       12.13       10.21      1.80 o 
  -6   2   3        5.97        6.62      1.06 o 
  -5   2   3       92.26       97.86      2.94 o 
  -4   2   3      359.25      342.39      6.65 o 
  -3   2   3       68.26       60.73      1.63 o 
  -2   2   3        0.40        0.05      0.31 o 
  -1   2   3     1453.97     1376.77     17.69 o 
   0   2   3     1397.51     1398.55     17.89 o 
   1   2   3      100.58      109.50      2.12 o 
   2   2   3      697.08      774.05     15.71 o 
   3   2   3      494.69      533.86     16.48 o 
   4   2   3        1.02        1.21      0.68 o 
   5   2   3        2.06        1.27      0.80 o 
   6   2   3      221.92      213.39      6.81 o 
   7   2   3       87.06       85.21      7.08 o 
   8   2   3       30.04       32.53      3.30 o 
   9   2   3       12.32       13.87      3.40 o 
  -9   3   3        2.39        0.00      2.55 o 
  -8   3   3        0.15        0.74      1.29 o 
  -7   3   3        0.91        0.95      0.98 o 
  -6   3   3      119.55      132.61      4.02 o 
  -5   3   3        2.33        1.59      0.63 o 
  -4   3   3      580.10      596.55     14.07 o 
  -3   3   3      898.55      895.81     14.33 o 
  -2   3   3        0.11        1.34      0.34 o 
  -1   3   3      457.18      407.01      6.04 o 
   0   3   3      756.74      660.49      9.09 o 
   1   3   3       42.33       30.64      1.41 o 
   2   3   3      305.90      306.55      7.42 o 
   3   3   3      235.40      218.33      6.01 o 
   4   3   3       37.80       33.58      2.97 o 
   5   3   3      648.26      647.09     21.02 o 
   6   3   3       15.90       11.23      1.98 o 
   7   3   3       93.50      119.21      7.36 o 
   8   3   3       16.25       15.29      3.40 o 
   9   3   3        7.15        8.21      3.11 o 
  -9   4   3       96.42      102.22      9.34 o 
  -8   4   3       33.05       46.14      5.94 o 
  -7   4   3        0.10       -0.57      0.92 o 
  -6   4   3      195.65      200.57      4.61 o 
  -5   4   3      132.31      131.40      4.71 o 
  -4   4   3        6.59        6.14      0.98 o 
  -3   4   3       83.66       81.96      4.90 o 
  -2   4   3       52.58       57.92      2.05 o 
  -1   4   3       10.41        5.62      0.54 o 
   0   4   3     1337.46     1394.13     18.15 o 
   1   4   3        2.23        2.09      0.94 o 
   2   4   3     2353.96     2567.55     97.90 o 
   3   4   3        0.19        0.14      0.60 o 
   4   4   3      175.45      178.25      6.80 o 
   5   4   3       17.11       19.37      2.17 o 
   6   4   3        5.06        3.48      1.29 o 
   7   4   3       32.60       35.07      3.30 o 
   8   4   3        1.56       -0.57      1.70 o 
   9   4   3        0.10        1.13      2.26 o 
  -9   5   3       25.64       24.63      5.10 o 
  -8   5   3        4.51        1.98      2.55 o 
  -7   5   3       87.85       96.36      3.93 o 
  -6   5   3       57.20       59.90      2.62 o 
  -5   5   3        4.13        2.90      0.76 o 
  -4   5   3       30.38       36.23      4.27 o 
  -3   5   3      349.32      345.75      7.05 o 
  -2   5   3        3.44        0.82      0.38 o 
  -1   5   3      733.09      721.90     10.20 o 
   0   5   3      609.77      547.60     11.50 o 
   1   5   3        0.02        0.19      0.36 o 
   2   5   3      111.25      111.97      3.99 o 
   3   5   3      188.80      177.57      5.61 o 
   4   5   3       52.06       54.36      3.00 o 
   5   5   3      602.41      665.60     30.24 o 
   6   5   3      317.00      271.73      8.32 o 
   7   5   3       74.97       66.94      4.50 o 
   8   5   3        9.28        3.40      2.26 o 
   9   5   3        5.52        8.21      3.11 o 
  -9   6   3       18.89       18.97      4.81 o 
  -8   6   3        3.63        4.84      2.12 o 
  -7   6   3        0.53        0.33      1.19 o 
  -6   6   3        0.43        0.82      0.81 o 
  -5   6   3        0.03       -0.31      0.78 o 
  -4   6   3       11.62       14.26      1.63 o 
  -3   6   3       83.23       78.51      3.15 o 
  -2   6   3      392.72      355.84      7.23 o 
  -1   6   3      112.27      100.79      2.46 o 
   0   6   3        0.85        0.34      0.33 o 
   1   6   3     1851.79     1981.04     37.93 o 
   2   6   3      310.51      297.49      7.91 o 
   3   6   3       10.17        8.41      1.40 o 
   4   6   3       94.24       90.08      4.01 o 
   5   6   3      179.21      207.11      6.91 o 
   6   6   3       22.92       27.14      2.90 o 
   7   6   3       60.68       65.12      6.51 o 
   8   6   3       11.86       16.42      3.68 o 
  -9   7   3        0.37        1.70      3.11 o 
  -8   7   3        6.14        6.17      2.09 o 
  -7   7   3       19.28       23.73      4.95 o 
  -6   7   3       19.42       18.98      2.74 o 
  -5   7   3      309.52      328.88      7.50 o 
  -4   7   3        2.05        2.44      1.09 o 
  -3   7   3        1.06        1.17      0.70 o 
  -2   7   3      371.71      337.41      7.10 o 
  -1   7   3       27.17       31.36      2.82 o 
   0   7   3        3.52        5.22      1.14 o 
   1   7   3      108.62      113.14      4.27 o 
   2   7   3      218.34      263.85      7.50 o 
   3   7   3       27.33       30.71      2.78 o 
   4   7   3      392.17      377.90     13.19 o 
   5   7   3       11.24        9.06      1.69 o 
   6   7   3        8.54        6.82      1.69 o 
   7   7   3       22.31       24.91      4.25 o 
   8   7   3        3.83        4.25      2.55 o 
  -8   8   3        0.77        0.13      1.89 o 
  -7   8   3        5.80        5.79      1.67 o 
  -6   8   3      162.99      166.71      4.82 o 
  -5   8   3       37.76       39.05      2.75 o 
  -4   8   3       27.85       26.77      2.16 o 
  -3   8   3      123.52      112.08      3.83 o 
  -2   8   3      316.92      297.32      6.77 o 
  -1   8   3      432.93      455.95      7.52 o 
   0   8   3       28.46       25.52      1.87 o 
   1   8   3        9.88        6.45      2.69 o 
   2   8   3      102.42      112.29      4.59 o 
   3   8   3       15.24       10.00      1.70 o 
   4   8   3        4.03        5.96      1.69 o 
   5   8   3       41.46       44.23      6.65 o 
   6   8   3        4.07        3.40      1.98 o 
   7   8   3       57.39       62.00      6.79 o 
   8   8   3       30.82       27.46      4.81 o 
  -8   9   3        3.29        3.82      2.20 o 
  -7   9   3        4.30        2.83      1.56 o 
  -6   9   3        5.16        7.08      1.96 o 
  -5   9   3        0.53        0.68      1.00 o 
  -4   9   3        9.96        9.30      1.49 o 
  -3   9   3      226.39      235.16      6.11 o 
  -2   9   3       83.47       83.57      3.35 o 
  -1   9   3      233.04      214.28      7.06 o 
   0   9   3       45.33       42.09      2.44 o 
   1   9   3      162.29      153.11      9.77 o 
   2   9   3      175.15      213.84      7.09 o 
   3   9   3      552.73      532.98     13.44 o 
   4   9   3      233.40      229.67      7.81 o 
   5   9   3       13.10        8.49      4.81 o 
   6   9   3       16.58       11.32      3.11 o 
   7   9   3        1.09        0.28      1.98 o 
   8   9   3        0.24        1.13      2.26 o 
  -8  10   3       20.68       26.80      7.08 o 
  -7  10   3       64.17       72.32      4.77 o 
  -6  10   3       10.09       10.33      2.43 o 
  -5  10   3       86.42       83.26      3.95 o 
  -4  10   3       41.25       34.67      2.84 o 
  -3  10   3      248.25      229.29      6.23 o 
  -2  10   3      295.67      320.76      9.78 o 
  -1  10   3        2.57        7.20      2.55 o 
   0  10   3        8.98        7.44      1.23 o 
   1  10   3       79.62       84.50     11.33 o 
   2  10   3       91.46       96.91      4.68 o 
   3  10   3      251.06      243.40      8.10 o 
   4  10   3      432.11      424.33     11.93 o 
   5  10   3       54.84       50.11      5.95 o 
   6  10   3      133.16      151.80      9.35 o 
   7  10   3        4.80        5.09      2.55 o 
  -7  11   3       18.46       17.57      6.94 o 
  -6  11   3       21.15       13.32      2.60 o 
  -5  11   3      216.79      234.62      8.03 o 
  -4  11   3        9.99        7.84      1.97 o 
  -3  11   3       25.96       28.87      3.06 o 
  -2  11   3        1.55        1.61      1.29 o 
  -1  11   3       94.09       72.89      9.35 o 
   0  11   3        6.96        9.28      1.44 o 
   1  11   3      260.08      276.04     13.60 o 
   2  11   3       93.08       82.01      6.51 o 
   3  11   3      449.81      445.27     12.42 o 
   4  11   3        0.71        0.81      1.36 o 
   5  11   3        6.02        4.53      2.55 o 
   6  11   3       37.85       33.12      5.10 o 
   7  11   3        0.47       -0.28      2.26 o 
  -7  12   3        4.42        2.88      2.17 o 
  -6  12   3       21.05       16.80      3.10 o 
  -5  12   3       50.74       50.68      5.66 o 
  -4  12   3      140.49      148.30      6.37 o 
  -3  12   3       66.69       69.68      4.90 o 
  -2  12   3       33.98       32.03      3.33 o 
  -1  12   3      565.89      528.13     14.10 o 
   0  12   3      332.24      335.81     10.51 o 
   1  12   3       17.74       16.82      2.45 o 
   2  12   3       19.71       24.05      2.98 o 
   3  12   3       10.95       11.74      3.40 o 
   4  12   3       45.52       31.99      4.81 o 
   5  12   3       37.29       65.68      7.36 o 
   6  12   3       36.88       33.97      5.66 o 
  -6  13   3       29.25       33.10      8.21 o 
  -5  13   3        0.50        0.00      2.55 o 
  -4  13   3      155.05      186.82     13.74 o 
  -3  13   3       57.18       70.13      8.92 o 
  -2  13   3        1.09        1.59      2.12 o 
  -1  13   3        2.42        3.37      1.67 o 
   0  13   3      162.20      164.06      7.20 o 
   1  13   3      169.81      172.13     12.32 o 
   2  13   3        8.69        4.28      1.62 o 
   3  13   3       63.45       79.60      5.56 o 
   4  13   3        4.84        4.81      2.55 o 
   5  13   3       41.28       29.44      5.10 o 
   6  13   3        5.05        5.94      3.40 o 
  -6  14   3        5.28        2.15      1.89 o 
  -5  14   3       23.85       14.72      4.53 o 
  -4  14   3      106.48      123.76      6.19 o 
  -3  14   3        4.53        3.32      1.89 o 
  -2  14   3       24.48       24.91      3.30 o 
  -1  14   3       97.66      104.89      6.19 o 
   0  14   3       68.86       79.92      7.22 o 
   1  14   3        7.73        9.91      3.40 o 
   2  14   3       63.10       63.41      5.66 o 
   3  14   3       14.64       11.61      3.40 o 
   4  14   3        4.06        8.21      3.40 o 
   5  14   3       47.50       78.98      8.21 o 
  -5  15   3       38.30       33.69      6.51 o 
  -4  15   3       19.56       20.95      5.10 o 
  -3  15   3        9.83       14.30      2.72 o 
  -2  15   3        3.01        3.65      1.77 o 
  -1  15   3        0.00        0.57      1.80 o 
   0  15   3        3.04        7.20      3.40 o 
   1  15   3       10.93        7.08      3.40 o 
   2  15   3        7.36        5.59      2.09 o 
   3  15   3        0.40       -0.85      1.98 o 
   4  15   3        4.68        3.96      2.83 o 
  -4  16   3        9.19        9.34      4.53 o 
  -3  16   3        1.49        0.80      1.89 o 
  -2  16   3       25.36       23.24      3.68 o 
  -1  16   3      126.79      121.09      6.57 o 
   0  16   3       18.80       10.36      2.78 o 
   1  16   3        2.16       -0.25      1.67 o 
   3  16   3        6.29        4.25      2.83 o 
  -2  17   3        5.00        3.59      2.30 o 
  -1  17   3        7.18        4.94      2.65 o 
   0  17   3       12.15       13.02      3.06 o 
   1  17   3       18.66       25.27      7.22 o 
  -9   0   4        3.08        3.96      2.83 o 
  -8   0   4       33.38       34.54      4.53 o 
  -7   0   4       45.54       42.18      4.81 o 
  -6   0   4       72.47       63.14      4.53 o 
  -5   0   4       41.76       41.33      3.96 o 
  -4   0   4      399.23      401.59     14.33 o 
  -3   0   4     2535.80     2563.46     53.47 o 
  -2   0   4      991.46      990.33     18.94 o 
  -1   0   4      147.63      182.38      6.09 o 
   0   0   4     1603.43     1529.06     27.74 o 
   1   0   4      880.94      876.43     40.36 o 
   2   0   4       93.97       90.61      3.40 o 
   3   0   4      403.07      432.39      9.20 o 
   4   0   4      173.69      169.16      7.65 o 
   5   0   4      202.06      177.95      8.50 o 
   6   0   4      571.65      535.56     18.73 o 
   7   0   4       77.22       54.65      5.66 o 
   8   0   4        1.64       -1.42      1.98 o 
   9   0   4        1.65       -0.28      2.55 o 
  -9   1   4        1.82        1.81      1.69 o 
  -8   1   4       43.08       45.37      5.66 o 
  -7   1   4       35.99       36.81      3.10 o 
  -6   1   4       11.28        9.54      1.60 o 
  -5   1   4       23.51       26.69      2.08 o 
  -4   1   4       93.44      104.73      2.56 o 
  -3   1   4     2069.70     2111.21     27.07 o 
  -2   1   4     2002.95     2043.88     26.06 o 
  -1   1   4        7.67       10.18      1.06 o 
   0   1   4      197.74      189.23      3.35 o 
   1   1   4      359.48      360.19      5.49 o 
   2   1   4       13.95       20.17      1.21 o 
   3   1   4      720.87      725.48     14.62 o 
   4   1   4      148.35      163.05      5.41 o 
   5   1   4      124.51      108.00      4.50 o 
   6   1   4       34.32       34.41      4.67 o 
   7   1   4       28.73       28.37      3.54 o 
   8   1   4        8.23        9.67      2.20 o 
   9   1   4        2.91        5.51      2.09 o 
  -9   2   4       16.29       14.75      2.50 o 
  -8   2   4        1.38        0.98      1.29 o 
  -7   2   4       16.44       19.99      5.52 o 
  -6   2   4       67.29       68.19      3.50 o 
  -5   2   4        5.89        4.53      0.81 o 
  -4   2   4        0.70       -0.57      0.73 o 
  -3   2   4      471.75      453.47      6.96 o 
  -2   2   4      419.72      424.67      6.51 o 
  -1   2   4       57.05       57.88      1.68 o 
   0   2   4        0.18        0.02      0.22 o 
   1   2   4      681.29      664.17      9.26 o 
   2   2   4      519.17      533.99      7.68 o 
   3   2   4        1.59        4.53      1.00 o 
   4   2   4      313.00      292.64      8.02 o 
   5   2   4      238.03      251.09     10.77 o 
   6   2   4       84.32       67.39      5.38 o 
   7   2   4       88.73       72.49      5.95 o 
   8   2   4       29.83       40.48      5.38 o 
   9   2   4        3.05        5.66      3.11 o 
  -9   3   4        3.52        1.98      2.55 o 
  -8   3   4        0.18       -0.09      1.15 o 
  -7   3   4       13.36       13.52      1.97 o 
  -6   3   4       15.13       16.75      1.55 o 
  -5   3   4       65.57       65.62      2.66 o 
  -4   3   4      215.81      221.71      5.16 o 
  -3   3   4      181.78      181.88      5.44 o 
  -2   3   4       69.16       73.00      1.92 o 
  -1   3   4        0.33        0.00      0.22 o 
   0   3   4      314.98      340.86      5.37 o 
   1   3   4      255.17      260.19      4.37 o 
   2   3   4        7.90        8.36      1.02 o 
   3   3   4       22.27       18.79      1.89 o 
   4   3   4      286.77      263.49      7.52 o 
   5   3   4      143.92      148.17      5.41 o 
   6   3   4       59.31       48.08      4.81 o 
   7   3   4        4.90        3.07      1.29 o 
   8   3   4       10.84       13.48      2.40 o 
  -9   4   4        8.83        4.81      3.40 o 
  -8   4   4        1.56        3.11      1.56 o 
  -7   4   4        3.74        4.00      1.56 o 
  -6   4   4        2.04       -0.13      0.66 o 
  -5   4   4        6.90        5.35      2.13 o 
  -4   4   4        1.60        1.42      0.93 o 
  -3   4   4       64.61       64.95      2.48 o 
  -2   4   4      115.47      112.59      2.50 o 
  -1   4   4        6.95        7.20      1.18 o 
   0   4   4       24.80       34.34      1.68 o 
   1   4   4      118.53      124.54      2.66 o 
   2   4   4      295.49      281.93      6.05 o 
   3   4   4        0.39        0.00      0.85 o 
   4   4   4       35.15       40.17      3.00 o 
   5   4   4       17.88       15.29      3.82 o 
   6   4   4      161.98      169.08      7.79 o 
   7   4   4       21.10       19.12      2.70 o 
   8   4   4        0.87        3.13      1.69 o 
  -9   5   4        0.09        1.13      2.83 o 
  -8   5   4        4.74        5.32      2.83 o 
  -7   5   4        9.37        9.98      1.88 o 
  -6   5   4       63.92       65.46      2.96 o 
  -5   5   4      121.05      128.73      5.04 o 
  -4   5   4      207.81      220.98     12.77 o 
  -3   5   4        4.22        2.89      0.81 o 
  -2   5   4        5.49        6.97      1.06 o 
  -1   5   4      114.69       96.69      2.36 o 
   0   5   4        0.32        0.19      0.36 o 
   1   5   4      339.95      347.62      5.76 o 
   2   5   4      120.37      119.79      4.39 o 
   3   5   4      261.08      234.45      7.01 o 
   4   5   4       96.23       90.86      4.10 o 
   5   5   4      676.94      643.99     15.90 o 
   6   5   4      153.21      158.75      6.31 o 
   7   5   4        1.22        0.85      1.40 o 
   8   5   4        1.71        1.13      1.98 o 
  -8   6   4        3.90        2.83      2.83 o 
  -7   6   4        0.51        0.41      0.95 o 
  -6   6   4       31.00       29.81      2.08 o 
  -5   6   4        6.84        5.26      1.15 o 
  -4   6   4        8.69       11.17      1.84 o 
  -3   6   4      162.52      164.11      7.29 o 
  -2   6   4       79.28       73.70      2.81 o 
  -1   6   4     1049.03     1071.14     14.83 o 
   0   6   4      165.09      183.37      3.72 o 
   1   6   4      204.43      250.31      4.62 o 
   2   6   4      929.62      932.74     33.17 o 
   3   6   4      128.38      119.69      7.08 o 
   4   6   4      306.47      341.58     19.28 o 
   5   6   4      304.81      302.23     11.76 o 
   6   6   4        3.89        4.67      1.60 o 
   7   6   4       51.54       37.68      8.92 o 
   8   6   4       26.33       27.18      4.81 o 
  -8   7   4        1.87       -0.85      2.26 o 
  -7   7   4        2.58        2.41      1.10 o 
  -6   7   4       66.93       67.45      3.13 o 
  -5   7   4       27.79       29.49      3.41 o 
  -4   7   4       95.11      107.86      3.81 o 
  -3   7   4        0.00        0.54      0.75 o 
  -2   7   4       73.53       68.31      2.85 o 
  -1   7   4      111.68      113.74      2.82 o 
   0   7   4      223.73      220.86      4.37 o 
   1   7   4       23.50       20.01      1.71 o 
   2   7   4       20.84       19.70      2.17 o 
   3   7   4       99.83      115.32     12.32 o 
   4   7   4       59.49       56.87      3.67 o 
   5   7   4      142.94      154.24      6.11 o 
   6   7   4        7.32       10.24      1.97 o 
   7   7   4       12.23       15.29      3.68 o 
   8   7   4       10.57        8.21      3.11 o 
  -8   8   4       45.25       37.93      6.79 o 
  -7   8   4       50.92       56.44      3.22 o 
  -6   8   4        7.86        5.00      1.25 o 
  -5   8   4       19.82       23.21      2.24 o 
  -4   8   4        5.51        3.53      1.23 o 
  -3   8   4        1.11        1.16      0.80 o 
  -2   8   4       46.97       44.76      2.80 o 
  -1   8   4       69.34       66.46      2.85 o 
   0   8   4        0.00       -0.55      0.48 o 
   1   8   4       13.27       12.27      1.84 o 
   2   8   4       31.05       36.42      3.06 o 
   3   8   4       40.23       31.28      2.98 o 
   4   8   4       24.52       20.23      2.69 o 
   5   8   4       82.37       76.70      6.51 o 
   6   8   4        5.11        7.58      3.26 o 
   7   8   4       18.59       16.13      3.68 o 
   8   8   4        1.53        5.09      2.83 o 
  -8   9   4        0.08       -0.14      2.00 o 
  -7   9   4       17.24       17.20      2.55 o 
  -6   9   4       22.44       24.27      3.05 o 
  -5   9   4       92.54       95.28      4.12 o 
  -4   9   4        7.67        6.51      1.74 o 
  -3   9   4       54.24       54.58      6.59 o 
  -2   9   4       14.14       17.76      2.12 o 
  -1   9   4        0.84       -0.11      0.61 o 
   0   9   4       71.89       70.98      2.94 o 
   1   9   4       73.39       92.14      5.37 o 
   2   9   4      165.26      172.05      6.25 o 
   3   9   4       68.47       70.31      4.28 o 
   4   9   4      103.52       99.37      4.88 o 
   5   9   4        2.79        2.99      1.56 o 
   6   9   4       41.86       47.56      5.95 o 
   7   9   4        5.99        8.49      3.11 o 
  -7  10   4        7.46        5.05      2.66 o 
  -6  10   4       29.64       28.37      2.70 o 
  -5  10   4       28.72       32.38      2.83 o 
  -4  10   4        4.69        5.73      1.30 o 
  -3  10   4        6.83        5.95      1.37 o 
  -2  10   4        3.36        6.59      1.33 o 
  -1  10   4      274.60      288.25      9.08 o 
   0  10   4      202.13      198.99      7.29 o 
   1  10   4        0.00       -0.60      0.78 o 
   2  10   4      252.41      262.79      8.43 o 
   3  10   4      156.68      143.83      6.09 o 
   4  10   4       20.95       18.00      4.67 o 
   5  10   4       43.29       37.10      3.74 o 
   6  10   4       51.75       46.43      5.95 o 
   7  10   4        7.20        5.94      2.83 o 
  -7  11   4        4.53        4.85      1.82 o 
  -6  11   4       52.54       56.38      3.87 o 
  -5  11   4       18.62       20.37      2.42 o 
  -4  11   4        1.14        2.23      1.13 o 
  -3  11   4        4.04        3.78      1.32 o 
  -2  11   4       69.03       67.37      4.76 o 
  -1  11   4      160.39      147.86      6.25 o 
   0  11   4      634.92      651.73     16.40 o 
   1  11   4        0.86       -0.82      0.86 o 
   2  11   4        7.30        3.02      1.49 o 
   3  11   4       24.46       22.67      2.86 o 
   4  11   4        5.30        5.15      1.97 o 
   5  11   4      168.45      197.42     10.76 o 
   6  11   4       16.77       19.53      4.25 o 
  -6  12   4        1.95       -0.28      2.55 o 
  -5  12   4       47.58       56.92      7.79 o 
  -4  12   4        0.19        0.57      1.36 o 
  -3  12   4        0.28        1.87      1.49 o 
  -2  12   4       77.16       94.88      5.44 o 
  -1  12   4       12.26        8.53      2.20 o 
   0  12   4       92.28       89.55      5.44 o 
   1  12   4       38.83       40.38      3.56 o 
   2  12   4      118.09      133.13      6.05 o 
   3  12   4       25.00       22.31      3.13 o 
   4  12   4        7.05        3.26      1.62 o 
   5  12   4       48.52       50.11      6.23 o 
   6  12   4        0.55       -1.70      1.98 o 
  -6  13   4        3.65        7.36      3.68 o 
  -5  13   4        0.05       -0.05      1.62 o 
  -4  13   4       67.21       68.95      5.17 o 
  -3  13   4       16.89       16.07      2.78 o 
  -2  13   4        2.37        0.40      1.36 o 
  -1  13   4       22.22       23.94      5.66 o 
   0  13   4       70.66       66.45      5.16 o 
   1  13   4      136.19      129.57      6.51 o 
   2  13   4        9.99        5.10      1.83 o 
   3  13   4        2.83        2.83      1.60 o 
   4  13   4        9.77       15.57      3.68 o 
   5  13   4       21.99       16.98      3.96 o 
  -5  14   4        3.29        2.25      1.83 o 
  -4  14   4       58.24       53.30      4.75 o 
  -3  14   4       71.60       69.75      5.51 o 
  -2  14   4       58.42       53.50      4.75 o 
  -1  14   4        1.24       -1.17      1.49 o 
   0  14   4      154.52      163.65      7.49 o 
   1  14   4       17.47       14.91      2.92 o 
   2  14   4       22.06       30.67      6.94 o 
   3  14   4       27.05       26.04      3.46 o 
   4  14   4        0.16        2.26      2.26 o 
   5  14   4        0.20       -1.42      2.26 o 
  -4  15   4       50.73       51.99      4.96 o 
  -3  15   4       71.40       80.08      5.00 o 
  -2  15   4       39.45       45.40      4.62 o 
  -1  15   4       17.50       14.07      3.54 o 
   0  15   4       81.04       87.64      6.49 o 
   1  15   4       12.60       13.53      3.11 o 
   2  15   4       24.76       25.29      4.25 o 
   3  15   4       14.03       22.65      4.53 o 
   4  15   4        1.29       -0.28      2.55 o 
  -3  16   4        2.21        3.68      3.26 o 
  -2  16   4       37.99       48.27     12.88 o 
  -1  16   4        2.70        4.67      2.97 o 
   0  16   4        8.04        4.92      3.54 o 
   1  16   4       38.44       38.80      4.62 o 
   2  16   4        0.01        1.54      2.04 o 
  -1  17   4        4.13        6.42      2.58 o 
   0  17   4        4.54        6.68      2.55 o 
  -9   1   5        2.77        0.99      1.60 o 
  -8   1   5        8.33        6.60      1.77 o 
  -7   1   5        2.66        2.35      1.29 o 
  -6   1   5        0.08       -0.42      0.80 o 
  -5   1   5       85.82       88.36      3.80 o 
  -4   1   5      221.06      227.74      5.29 o 
  -3   1   5     1134.10     1126.52     15.48 o 
  -2   1   5       31.45       30.30      1.52 o 
  -1   1   5      123.33      130.30      2.85 o 
   0   1   5      272.51      253.83      4.47 o 
   1   1   5      888.59      846.96     11.68 o 
   2   1   5      524.76      482.69      7.22 o 
   3   1   5        0.05        0.85      0.58 o 
   4   1   5      139.89      135.40      7.08 o 
   5   1   5        2.24        1.39      1.09 o 
   6   1   5       48.07       52.76      4.00 o 
   7   1   5        6.19        7.93      2.09 o 
   8   1   5       68.25       84.37      8.21 o 
  -9   2   5       15.34       11.71      2.55 o 
  -8   2   5       13.07        8.08      2.00 o 
  -7   2   5        7.09        5.33      1.98 o 
  -6   2   5      112.23      117.08      9.35 o 
  -5   2   5        1.94        2.12      1.00 o 
  -4   2   5       37.01       39.02      2.28 o 
  -3   2   5      816.48      831.16     13.82 o 
  -2   2   5       49.80       50.54      1.76 o 
  -1   2   5      591.85      585.50      8.63 o 
   0   2   5      583.25      616.56      8.97 o 
   1   2   5      485.14      506.02      7.60 o 
   2   2   5       14.40       17.14      1.39 o 
   3   2   5      119.69      116.63      4.12 o 
   4   2   5      235.69      225.04     10.06 o 
   5   2   5      136.71      133.64      5.30 o 
   6   2   5       61.79       59.00      4.30 o 
   7   2   5       29.99       32.98      3.40 o 
   8   2   5       35.43       40.55      6.23 o 
  -9   3   5        0.55        1.43      1.62 o 
  -8   3   5        0.13        0.81      1.29 o 
  -7   3   5        0.01       -0.39      1.13 o 
  -6   3   5        8.52        6.68      1.56 o 
  -5   3   5      195.64      203.95      5.46 o 
  -4   3   5      100.33      103.32      6.20 o 
  -3   3   5      158.83      166.06      6.02 o 
  -2   3   5       30.21       30.25      1.59 o 
  -1   3   5       19.35       21.91      2.36 o 
   0   3   5       71.56       64.69      3.52 o 
   1   3   5        1.65        2.67      0.55 o 
   2   3   5      343.85      330.19      6.79 o 
   3   3   5      157.35      161.74      4.39 o 
   4   3   5      147.72      151.42     10.76 o 
   5   3   5       12.78       12.17      2.00 o 
   6   3   5        1.14        2.72      1.42 o 
   7   3   5        7.82        7.37      3.11 o 
   8   3   5       48.27       61.97      4.90 o 
  -8   4   5       18.51       19.73      2.90 o 
  -7   4   5      102.81      112.36      5.08 o 
  -6   4   5       17.32       11.24      1.52 o 
  -5   4   5       19.58       22.05      3.13 o 
  -4   4   5       33.87       34.77      3.19 o 
  -3   4   5        0.89       -0.11      0.55 o 
  -2   4   5       18.21       14.61      1.98 o 
  -1   4   5      350.37      350.13      7.45 o 
   0   4   5      109.05      114.08      2.82 o 
   1   4   5      427.65      430.05      6.82 o 
   2   4   5      117.94      117.43      3.58 o 
   3   4   5        8.49        5.73      0.98 o 
   4   4   5      180.40      179.44      7.08 o 
   5   4   5       18.77       25.05      4.25 o 
   6   4   5       10.66       14.46      2.55 o 
   7   4   5       18.47       24.33      5.80 o 
   8   4   5        1.72        1.53      2.55 o 
  -8   5   5       15.22       14.79      2.58 o 
  -7   5   5        0.42       -0.07      1.08 o 
  -6   5   5        6.04        3.61      1.15 o 
  -5   5   5       15.73       15.30      1.55 o 
  -4   5   5       16.35       14.43      2.60 o 
  -3   5   5      155.52      169.75      4.61 o 
  -2   5   5      345.42      339.66      7.16 o 
  -1   5   5       58.19       52.56      2.30 o 
   0   5   5        6.22        3.45      0.64 o 
   1   5   5      504.85      519.53      9.79 o 
   2   5   5        9.05        9.11      1.23 o 
   3   5   5       45.75       55.56      2.68 o 
   4   5   5      159.43      153.68      5.89 o 
   5   5   5      105.99       87.87      4.39 o 
   6   5   5       67.65       57.07      4.95 o 
   7   5   5        0.41        0.73      1.36 o 
   8   5   5       11.70       13.54      2.58 o 
  -8   6   5        0.07        0.08      1.36 o 
  -7   6   5       21.59       24.58      2.46 o 
  -6   6   5        0.02        0.68      1.03 o 
  -5   6   5        0.25       -0.55      0.69 o 
  -4   6   5       41.60       42.74      2.74 o 
  -3   6   5       52.20       49.56      5.47 o 
  -2   6   5       35.46       39.75      8.17 o 
  -1   6   5      107.65      109.94      3.53 o 
   0   6   5      373.83      368.52      6.34 o 
   1   6   5        1.65        2.34      0.68 o 
   2   6   5       15.67       14.35      2.25 o 
   3   6   5      214.68      234.15      6.02 o 
   4   6   5       24.85       21.83      2.58 o 
   5   6   5       19.88       16.60      2.45 o 
   6   6   5       28.02       33.59      3.59 o 
   7   6   5       23.88       23.46      3.10 o 
   8   6   5        0.56        1.98      2.26 o 
  -8   7   5       16.55       24.03      3.54 o 
  -7   7   5        0.67       -0.08      1.04 o 
  -6   7   5       50.37       49.99      3.33 o 
  -5   7   5        4.72        3.86      1.08 o 
  -4   7   5        2.29        0.89      0.89 o 
  -3   7   5       93.42       93.12      3.55 o 
  -2   7   5        0.59        1.06      0.88 o 
  -1   7   5       15.62       19.16      2.52 o 
   0   7   5      143.03      149.22      3.48 o 
   1   7   5       22.34       20.57      1.75 o 
   2   7   5       90.12       91.11      3.45 o 
   3   7   5      282.35      304.22      9.08 o 
   4   7   5       17.57       11.68      2.00 o 
   5   7   5        2.15        1.98      1.40 o 
   6   7   5       37.70       49.79      4.30 o 
   7   7   5        1.22        0.96      2.41 o 
  -8   8   5        5.61        3.68      2.83 o 
  -7   8   5       41.48       42.80      3.49 o 
  -6   8   5       55.45       55.06      3.66 o 
  -5   8   5        5.85        8.70      1.62 o 
  -4   8   5       17.36       13.59      1.75 o 
  -3   8   5       95.60       99.29      3.84 o 
  -2   8   5       98.32       94.23      3.62 o 
  -1   8   5       58.38       46.30      2.78 o 
   0   8   5        2.16        1.75      0.78 o 
   1   8   5      140.48      151.44      4.53 o 
   2   8   5       31.85       27.35      2.29 o 
   3   8   5      217.53      195.95      7.06 o 
   4   8   5       11.26       14.67      4.53 o 
   5   8   5        3.34        2.17      1.49 o 
   6   8   5       58.85       69.25      5.16 o 
   7   8   5        0.32        0.28      1.98 o 
  -7   9   5        1.98        0.41      1.13 o 
  -6   9   5       13.87       10.52      1.87 o 
  -5   9   5        9.27       10.11      1.82 o 
  -4   9   5       26.11       25.93      2.46 o 
  -3   9   5      247.71      255.09      6.80 o 
  -2   9   5      138.61      139.28      4.64 o 
  -1   9   5        5.57        5.21      1.17 o 
   0   9   5       83.11       76.14      6.51 o 
   1   9   5       85.09       73.10      3.26 o 
   2   9   5      187.58      192.24      5.72 o 
   3   9   5       97.28      104.70      5.03 o 
   4   9   5        9.92       11.19      4.25 o 
   5   9   5        4.79        2.26      1.60 o 
   6   9   5        2.65        0.65      1.62 o 
   7   9   5        0.26        1.42      2.26 o 
  -7  10   5        6.13        7.67      1.68 o 
  -6  10   5        0.67        0.36      1.32 o 
  -5  10   5       10.28        6.79      1.65 o 
  -4  10   5       61.58       74.86      3.94 o 
  -3  10   5       36.19       38.00      3.26 o 
  -2  10   5        0.83        1.43      1.14 o 
  -1  10   5       33.01       34.53      2.70 o 
   0  10   5        7.23        3.28      1.70 o 
   1  10   5      163.17      153.30      4.87 o 
   2  10   5      608.48      612.15     18.91 o 
   3  10   5      221.55      241.69      8.35 o 
   4  10   5        1.50        1.95      1.56 o 
   5  10   5        5.51        6.09      2.09 o 
   6  10   5        0.55        1.70      2.26 o 
  -6  11   5       63.51       64.59      4.29 o 
  -5  11   5        2.92        3.33      1.50 o 
  -4  11   5       61.06       57.20      5.41 o 
  -3  11   5        7.45        5.61      2.48 o 
  -2  11   5       56.74       61.83      3.82 o 
  -1  11   5        4.55        1.84      1.56 o 
   0  11   5      104.41      112.34      5.77 o 
   1  11   5       19.69       14.96      2.65 o 
   2  11   5       23.30       17.63      2.08 o 
   3  11   5       37.10       30.96      5.24 o 
   4  11   5       23.81       35.43      6.23 o 
   5  11   5       58.00       63.71      5.23 o 
   6  11   5       10.92       10.47      3.40 o 
  -6  12   5       39.11       34.86      3.35 o 
  -5  12   5        0.35       -0.02      1.39 o 
  -4  12   5        6.60        4.22      1.74 o 
  -3  12   5       65.09       57.08      4.63 o 
  -2  12   5      106.37      106.40      5.56 o 
  -1  12   5       11.26        9.96      2.20 o 
   0  12   5        5.87        5.33      1.83 o 
   1  12   5        3.35        0.74      1.56 o 
   2  12   5        5.24        3.31      1.37 o 
   3  12   5        0.32       -1.65      1.29 o 
   4  12   5        7.78        8.88      2.83 o 
   5  12   5       21.99       23.49      4.53 o 
  -5  13   5       49.65       48.08      4.55 o 
  -4  13   5        2.18        3.89      1.89 o 
  -3  13   5        0.82        1.05      1.69 o 
  -2  13   5       99.44       94.54      5.78 o 
  -1  13   5       66.07       65.76      5.66 o 
   0  13   5       13.52       10.47      3.82 o 
   1  13   5        0.68        0.87      1.69 o 
   2  13   5        0.35        0.14      1.60 o 
   3  13   5        0.03       -1.24      1.29 o 
   4  13   5       55.51       68.06      5.51 o 
   5  13   5        0.06       -1.98      1.98 o 
  -4  14   5       19.19       21.37      2.72 o 
  -3  14   5        1.77        1.35      1.77 o 
  -2  14   5       17.90       21.88      3.39 o 
  -1  14   5        3.01        2.46      1.89 o 
   0  14   5        4.43        3.74      1.97 o 
   1  14   5       23.44       14.98      3.26 o 
   2  14   5       24.95       27.16      3.87 o 
   3  14   5        8.39       11.85      2.15 o 
   4  14   5       17.50       22.36      4.53 o 
  -3  15   5        1.53        3.76      2.04 o 
  -2  15   5        2.86        2.65      1.97 o 
  -1  15   5        1.48       -1.55      1.62 o 
   0  15   5       35.81       29.03      7.22 o 
   1  15   5       22.58       15.65      3.96 o 
   2  15   5        6.95        7.01      2.50 o 
   3  15   5        0.15       -0.99      2.00 o 
  -2  16   5       18.87        6.31      2.69 o 
  -1  16   5        1.05        1.13      1.89 o 
   0  16   5        4.51        2.83      3.11 o 
   1  16   5        5.90        2.59      2.38 o 
  -8   0   6        0.01       -0.28      1.70 o 
  -7   0   6       15.06       10.19      2.83 o 
  -6   0   6        2.05        0.85      1.70 o 
  -5   0   6      144.05      147.85      7.36 o 
  -4   0   6      127.13      126.61      6.51 o 
  -3   0   6       18.07       18.43      2.97 o 
  -2   0   6      234.69      251.72      6.69 o 
  -1   0   6      102.50      117.02      4.07 o 
   0   0   6        2.80        2.86      0.99 o 
   1   0   6      119.20      128.99     12.04 o 
   2   0   6      291.49      304.79     11.91 o 
   3   0   6       76.92       75.61      5.38 o 
   6   0   6      110.03      129.98      8.21 o 
   7   0   6       10.78        5.66      2.83 o 
   8   0   6       10.95        1.98      2.55 o 
  -8   1   6        8.55        6.93      2.00 o 
  -7   1   6        8.78        6.23      1.60 o 
  -6   1   6       10.45       10.16      1.69 o 
  -5   1   6       26.75       27.77      3.54 o 
  -4   1   6      473.62      480.36     11.13 o 
  -3   1   6      396.45      394.60      7.84 o 
  -2   1   6       65.47       58.70      2.03 o 
  -1   1   6       85.46       91.78      2.49 o 
   0   1   6        2.13        2.31      0.74 o 
   1   1   6        5.46        6.95      0.94 o 
   2   1   6      127.99      144.13      5.22 o 
   3   1   6       70.92       73.90      5.38 o 
   4   1   6      118.88      125.76      5.21 o 
   5   1   6       75.65       54.48      4.10 o 
   6   1   6        7.52        4.97      2.97 o 
   7   1   6       31.30       41.15      4.81 o 
   8   1   6        0.22        1.79      1.77 o 
  -8   2   6       17.66       13.80      2.38 o 
  -7   2   6        6.61        3.51      1.49 o 
  -6   2   6        2.19        1.60      1.13 o 
  -5   2   6        5.37        4.35      1.29 o 
  -4   2   6      134.04      137.03      4.89 o 
  -3   2   6       48.95       49.73      2.47 o 
  -2   2   6        3.66        2.59      0.69 o 
  -1   2   6        3.05        2.24      0.64 o 
   0   2   6       42.79       40.66      1.63 o 
   1   2   6       66.21       71.48      2.57 o 
   2   2   6      146.35      161.08      4.32 o 
   3   2   6      315.35      307.81      8.81 o 
   4   2   6       21.90       26.43      3.54 o 
   5   2   6      102.61       98.79      4.79 o 
   6   2   6        0.05        1.18      1.29 o 
   7   2   6       37.99       48.80      4.30 o 
   8   2   6        0.40       -1.27      1.60 o 
  -8   3   6        7.75        9.04      2.09 o 
  -7   3   6       25.05       26.33      2.90 o 
  -6   3   6       18.30       17.29      3.11 o 
  -5   3   6       31.95       30.03      2.70 o 
  -4   3   6        2.93        3.38      2.00 o 
  -3   3   6       29.99       24.92      3.27 o 
  -2   3   6      241.51      251.24      5.74 o 
  -1   3   6        3.47        2.12      0.74 o 
   0   3   6      140.27      147.91      3.35 o 
   1   3   6        7.34        4.87      0.95 o 
   2   3   6      198.40      194.29      4.97 o 
   3   3   6       15.87       13.40      1.49 o 
   4   3   6       60.81       50.03      6.94 o 
   5   3   6       24.84       16.73      2.40 o 
   6   3   6        9.91        6.16      2.69 o 
   7   3   6        0.10        1.53      1.41 o 
   8   3   6        0.42        0.03      1.69 o 
  -8   4   6        0.48        3.96      1.98 o 
  -7   4   6        0.14        1.42      1.29 o 
  -6   4   6        0.58       -0.28      1.13 o 
  -5   4   6       15.09       16.34      1.87 o 
  -4   4   6       79.68       79.42      3.18 o 
  -3   4   6        0.79        0.71      0.72 o 
  -2   4   6       32.52       42.47      3.87 o 
  -1   4   6        4.37        6.10      0.86 o 
   0   4   6      150.00      143.88      3.85 o 
   1   4   6       34.81       35.33      2.27 o 
   2   4   6       59.03       60.19      2.68 o 
   3   4   6      136.09      132.78      4.14 o 
   4   4   6      337.15      314.63      9.40 o 
   5   4   6       83.31       77.02      4.30 o 
   6   4   6       44.95       54.55      4.47 o 
   7   4   6        0.30        1.73      1.69 o 
  -8   5   6        0.30        1.08      1.69 o 
  -7   5   6        7.18        5.35      1.77 o 
  -6   5   6       35.66       43.35      3.67 o 
  -5   5   6       21.52       17.97      2.10 o 
  -4   5   6        1.59        1.10      0.95 o 
  -3   5   6       12.92        9.87      1.40 o 
  -2   5   6       17.90       18.53      1.74 o 
  -1   5   6       27.91       35.67      2.29 o 
   0   5   6      279.66      296.48      5.46 o 
   1   5   6       19.53       23.17      1.87 o 
   2   5   6       12.34       13.24      1.50 o 
   3   5   6      331.89      323.73      7.51 o 
   4   5   6      585.13      591.31     14.83 o 
   5   5   6        6.59        8.13      4.25 o 
   6   5   6        0.11        0.62      1.49 o 
   7   5   6        7.08       10.34      3.82 o 
  -8   6   6        4.90        5.50      2.04 o 
  -7   6   6        9.99        8.92      3.82 o 
  -6   6   6        6.37        8.15      1.83 o 
  -5   6   6       12.34       12.69      2.81 o 
  -4   6   6       57.95       71.18      3.31 o 
  -3   6   6       39.11       39.37      2.68 o 
  -2   6   6       92.27       85.02      3.31 o 
  -1   6   6       14.92       12.19      1.46 o 
   0   6   6       65.41       64.90      3.95 o 
   1   6   6      193.11      193.59      6.80 o 
   2   6   6       30.22       29.92      2.76 o 
   3   6   6       76.01       83.16      3.51 o 
   4   6   6       82.87       83.44      3.75 o 
   5   6   6       57.12       57.15      4.47 o 
   6   6   6        1.47        1.81      1.41 o 
   7   6   6       21.57       15.92      2.86 o 
  -7   7   6        4.96        2.16      1.41 o 
  -6   7   6       10.64       10.04      1.75 o 
  -5   7   6        0.05        0.37      1.18 o 
  -4   7   6       11.04       10.53      2.25 o 
  -3   7   6       78.36       90.45      3.64 o 
  -2   7   6       18.18       15.47      1.78 o 
  -1   7   6       73.69       76.86      5.18 o 
   0   7   6        4.29        4.48      1.03 o 
   1   7   6       56.11       62.93      3.04 o 
   2   7   6        2.86        3.04      1.12 o 
   3   7   6      213.60      203.40      5.85 o 
   4   7   6       52.48       54.68      3.47 o 
   5   7   6       11.77       12.10      2.24 o 
   6   7   6        3.83        1.90      1.62 o 
   7   7   6        1.08        0.12      1.62 o 
  -7   8   6       19.01       20.57      2.49 o 
  -6   8   6        3.36        2.30      1.24 o 
  -5   8   6        0.00       -1.13      0.87 o 
  -4   8   6       15.76       15.57      2.60 o 
  -3   8   6       11.33        9.05      1.57 o 
  -2   8   6        1.16        0.36      0.89 o 
  -1   8   6       26.68       27.83      2.37 o 
   0   8   6       44.57       49.50      4.07 o 
   1   8   6       30.19       29.42      3.61 o 
   2   8   6       46.00       42.98      2.88 o 
   3   8   6      124.56      126.82      4.62 o 
   4   8   6       18.03       21.94      2.84 o 
   5   8   6       14.75       23.32      6.51 o 
   6   8   6        0.63       -0.32      1.56 o 
  -7   9   6        2.27        3.52      1.49 o 
  -6   9   6        0.40       -0.37      1.20 o 
  -5   9   6       31.03       32.10      2.87 o 
  -4   9   6       30.55       26.64      2.62 o 
  -3   9   6        0.40        0.41      1.06 o 
  -2   9   6        5.69        5.59      1.34 o 
  -1   9   6       18.17       15.25      4.67 o 
   0   9   6       12.12       13.11      3.68 o 
   1   9   6        2.41        1.51      0.98 o 
   2   9   6        8.42        5.25      1.41 o 
   3   9   6       21.48       23.08      2.49 o 
   4   9   6        6.81        8.58      1.74 o 
   5   9   6        6.62        5.42      1.65 o 
   6   9   6       20.21       26.00      3.46 o 
  -6  10   6       15.85       14.03      2.15 o 
  -5  10   6        0.47        0.44      1.25 o 
  -4  10   6       13.15       16.22      3.69 o 
  -3  10   6        9.80       11.41      4.95 o 
  -2  10   6       95.26       91.88      5.70 o 
  -1  10   6       15.18       18.33      2.72 o 
   0  10   6        4.05        4.84      1.77 o 
   1  10   6      166.77      162.63      8.07 o 
   2  10   6       13.84       11.75      1.91 o 
   3  10   6        0.24        0.42      1.12 o 
   4  10   6      104.58      102.13      8.12 o 
   5  10   6        0.95        1.52      1.57 o 
   6  10   6        7.91        9.81      3.11 o 
  -6  11   6       12.49       13.30      2.29 o 
  -5  11   6        0.02       -0.10      1.18 o 
  -4  11   6       11.64       13.05      3.13 o 
  -3  11   6       37.45       42.07      3.33 o 
  -2  11   6      144.39      147.28      8.21 o 
  -1  11   6       47.58       39.51      4.39 o 
   0  11   6        7.90        4.98      1.97 o 
   1  11   6       18.15       16.73      2.80 o 
   2  11   6       46.67       54.35      4.07 o 
   3  11   6       72.16       72.82      7.19 o 
   4  11   6       53.88       47.86      3.71 o 
   5  11   6        8.44        8.41      2.78 o 
  -5  12   6        0.18       -0.45      1.41 o 
  -4  12   6       12.41       12.39      2.12 o 
  -3  12   6        0.73        0.49      1.24 o 
  -2  12   6       67.94       61.28      5.03 o 
  -1  12   6       85.88       85.35      7.65 o 
   0  12   6       12.24       13.92      2.70 o 
   1  12   6       66.19       71.03     13.87 o 
   2  12   6        2.12        1.84      1.80 o 
   3  12   6       32.14       31.92      3.03 o 
   4  12   6        0.04        0.52      1.50 o 
   5  12   6       11.92       13.81      4.66 o 
  -4  13   6        8.95       10.76      2.20 o 
  -3  13   6        0.00       -0.28      1.60 o 
  -2  13   6        4.19        3.92      1.97 o 
  -1  13   6       62.76       66.39      5.44 o 
   0  13   6       78.97       73.13      5.76 o 
   1  13   6       30.07       29.20      3.87 o 
   2  13   6        0.90       -0.35      1.77 o 
   3  13   6        5.19        5.67      2.45 o 
   4  13   6       16.63       20.63      2.78 o 
  -4  14   6        2.95        1.13      2.97 o 
  -3  14   6        2.60        0.00      1.88 o 
  -2  14   6       17.54       14.38      6.65 o 
  -1  14   6       38.28       35.14     12.17 o 
   0  14   6        0.68        4.22      2.09 o 
   1  14   6        9.70        8.21      2.50 o 
   2  14   6       19.91       15.99      3.39 o 
   3  14   6        0.00       -1.43      1.97 o 
  -2  15   6       17.80       16.42      3.18 o 
  -1  15   6        0.04        1.37      1.97 o 
   0  15   6        0.29        0.40      1.88 o 
   1  15   6        0.06       -0.04      2.41 o 
  -8   1   7        1.52        3.26      1.80 o 
  -7   1   7        1.65        4.53      1.60 o 
  -6   1   7       19.07       17.78      2.40 o 
  -5   1   7       41.19       35.92      3.10 o 
  -4   1   7       59.31       56.95      3.70 o 
  -3   1   7        1.18        1.03      0.86 o 
  -2   1   7        0.01        0.62      0.64 o 
  -1   1   7      214.50      209.81      4.43 o 
   0   1   7        4.45        4.39      1.31 o 
   1   1   7       61.24       56.66      2.66 o 
   2   1   7       59.33       58.28      3.50 o 
   3   1   7      293.19      295.89     12.76 o 
   4   1   7        5.03        2.45      1.15 o 
   5   1   7        1.16        0.98      1.29 o 
   6   1   7       10.33        2.33      2.83 o 
   7   1   7        0.23        1.98      1.80 o 
  -8   2   7        2.34        3.90      1.89 o 
  -7   2   7        0.28        0.74      1.29 o 
  -6   2   7        2.26       -0.42      1.00 o 
  -5   2   7      128.06      127.95      5.21 o 
  -4   2   7      394.13      406.93     14.46 o 
  -3   2   7       64.94       72.83      2.95 o 
  -2   2   7        0.01        0.53      0.72 o 
  -1   2   7      143.16      148.97      3.61 o 
   0   2   7       94.43       96.00      3.07 o 
   1   2   7        1.45        0.80      0.78 o 
   2   2   7       22.81       26.70      4.25 o 
   3   2   7      128.55      122.64      7.65 o 
   4   2   7       19.83       21.15      2.58 o 
   5   2   7       45.26       43.46      5.66 o 
   6   2   7        9.66        9.84      4.67 o 
   7   2   7       15.03       11.26      2.58 o 
  -8   3   7        3.19        2.55      1.69 o 
  -7   3   7        7.89        6.35      1.89 o 
  -6   3   7       24.50       18.69      2.38 o 
  -5   3   7       44.21       38.05      3.30 o 
  -4   3   7       28.81       28.89      2.35 o 
  -3   3   7        3.89        4.11      1.12 o 
  -2   3   7        8.15       10.57      1.37 o 
  -1   3   7       21.47       23.63      2.33 o 
   0   3   7      122.65      126.52      3.27 o 
   1   3   7        3.01        2.29      0.93 o 
   2   3   7       25.08       28.62      2.65 o 
   3   3   7       54.23       49.65      4.95 o 
   4   3   7       14.35        9.58      1.89 o 
   5   3   7       14.65       15.99      2.50 o 
   6   3   7       23.63       25.44      3.82 o 
   7   3   7        3.20        4.19      1.97 o 
  -7   4   7        0.62        0.94      1.49 o 
  -6   4   7        3.02        0.85      1.20 o 
  -5   4   7        1.02        0.03      1.09 o 
  -4   4   7        5.70        5.04      1.23 o 
  -3   4   7        2.02        2.09      0.92 o 
  -2   4   7       42.30       44.83      4.09 o 
  -1   4   7        4.96        7.51      1.20 o 
   0   4   7        1.31        3.40      1.03 o 
   1   4   7       25.98       24.26      2.65 o 
   2   4   7       14.74       16.02      2.03 o 
   3   4   7       12.67       10.25      1.97 o 
   4   4   7       15.66       16.45      2.38 o 
   5   4   7        2.18        1.60      1.49 o 
   6   4   7       19.03       15.58      2.69 o 
   7   4   7        1.84       -0.85      1.60 o 
  -7   5   7        0.11        1.51      1.49 o 
  -6   5   7        2.99        1.05      1.29 o 
  -5   5   7        6.47        5.41      1.42 o 
  -4   5   7       54.17       57.37      3.36 o 
  -3   5   7       41.27       41.20      2.79 o 
  -2   5   7       10.05       11.07      1.51 o 
  -1   5   7      143.61      155.81      5.20 o 
   0   5   7      115.48      134.55      4.25 o 
   1   5   7        0.07       -0.31      0.78 o 
   2   5   7       19.16       20.65      1.99 o 
   3   5   7        2.67        4.63      1.25 o 
   4   5   7       65.68       57.64      4.35 o 
   5   5   7        0.00        0.24      1.36 o 
   6   5   7        0.91        1.98      1.60 o 
   7   5   7        2.26       -0.72      1.62 o 
  -7   6   7       10.97       10.69      2.38 o 
  -6   6   7        0.39        2.12      1.40 o 
  -5   6   7        5.24        3.39      1.20 o 
  -4   6   7       38.58       37.84      2.85 o 
  -3   6   7        7.25        8.53      2.34 o 
  -2   6   7       48.66       46.05      2.96 o 
  -1   6   7        2.35        1.49      0.98 o 
   0   6   7       12.14       15.07      2.24 o 
   1   6   7       48.70       61.05      3.09 o 
   2   6   7        0.24        0.20      0.95 o 
   3   6   7       89.82       88.90      4.60 o 
   4   6   7        1.26        0.00      1.15 o 
   5   6   7       11.37       10.89      2.30 o 
   6   6   7        6.15        7.22      2.24 o 
  -7   7   7        0.22       -0.32      1.36 o 
  -6   7   7        0.81        1.75      1.49 o 
  -5   7   7        0.55        0.36      1.15 o 
  -4   7   7       17.77       14.89      1.95 o 
  -3   7   7        8.54        8.00      1.50 o 
  -2   7   7       14.09       15.09      1.85 o 
  -1   7   7       31.56       27.25      2.98 o 
   0   7   7       35.51       33.22      3.30 o 
   1   7   7       87.43       94.76      8.99 o 
   2   7   7       80.27       79.77      3.79 o 
   3   7   7        2.75        3.66      1.29 o 
   4   7   7        4.49        6.36      4.10 o 
   5   7   7       26.16       30.01      3.59 o 
   6   7   7        0.49        2.43      1.89 o 
  -6   8   7        0.79        0.07      1.19 o 
  -5   8   7        0.51        0.65      1.19 o 
  -4   8   7        3.45        1.72      1.28 o 
  -3   8   7       14.72       12.97      2.48 o 
  -2   8   7       19.66       19.10      2.15 o 
  -1   8   7       14.21       16.60      5.80 o 
   0   8   7        2.32        2.87      1.56 o 
   1   8   7      175.45      165.44      6.93 o 
   2   8   7      178.42      174.13      5.52 o 
   3   8   7        0.06        0.07      1.12 o 
   4   8   7        4.58        3.20      1.89 o 
   5   8   7        0.11       -0.62      1.56 o 
   6   8   7        0.10        0.97      1.83 o 
  -6   9   7        0.50       -0.09      1.40 o 
  -5   9   7       23.67       27.39      2.79 o 
  -4   9   7      100.95       97.99      8.07 o 
  -3   9   7       42.65       41.62      3.16 o 
  -2   9   7        0.00        0.82      1.15 o 
  -1   9   7       30.19       34.85      3.54 o 
   0   9   7       18.36       13.76      2.45 o 
   1   9   7       41.58       43.79      4.22 o 
   2   9   7        4.15        2.21      1.48 o 
   3   9   7        7.79        5.05      1.50 o 
   4   9   7        7.85        5.44      1.74 o 
   5   9   7       18.69       19.06      3.96 o 
  -6  10   7        1.52        1.05      1.50 o 
  -5  10   7        1.89        1.03      1.30 o 
  -4  10   7        3.22        5.61      1.57 o 
  -3  10   7       17.76       18.33      2.29 o 
  -2  10   7       32.31       31.93      5.66 o 
  -1  10   7       20.51       14.90      2.69 o 
   0  10   7      174.91      161.28     26.77 o 
   1  10   7      248.49      268.77      9.64 o 
   2  10   7       12.61        9.51      2.30 o 
   3  10   7        1.35        1.47      1.26 o 
   4  10   7       16.66       19.85      2.57 o 
   5  10   7        5.87        6.86      2.38 o 
  -5  11   7       26.05       20.31      3.25 o 
  -4  11   7       13.34       11.15      2.06 o 
  -3  11   7       11.67       11.02      4.87 o 
  -2  11   7        0.41        0.25      1.46 o 
  -1  11   7       21.68       20.66      3.06 o 
   0  11   7        9.20        8.49      3.40 o 
   1  11   7       20.01       22.61      3.26 o 
   2  11   7        5.04        1.23      1.69 o 
   3  11   7       18.99       17.75      2.40 o 
   4  11   7       10.16        9.01      2.00 o 
  -4  12   7       12.08        9.48      3.03 o 
  -3  12   7        0.74        0.86      1.71 o 
  -2  12   7        2.20        2.18      1.83 o 
  -1  12   7        0.30       -0.07      1.56 o 
   0  12   7        3.66        4.89      2.17 o 
   1  12   7        0.65        0.89      1.89 o 
   2  12   7        0.17       -1.42      1.62 o 
   3  12   7        0.01        3.82      2.30 o 
  -3  13   7       42.71       43.36      4.55 o 
  -2  13   7        0.03       -1.81      2.55 o 
  -1  13   7        5.02        5.14      2.09 o 
   0  13   7       15.99       14.15      2.86 o 
   1  13   7        2.21        1.82      2.55 o 
   2  13   7        0.79        1.17      2.04 o 
   3  13   7       29.06       35.49      4.60 o 
  -2  14   7       13.81        9.91      2.72 o 
  -1  14   7       18.22       19.01      3.33 o 
   0  14   7        6.27        4.41      2.24 o 
   1  14   7       14.53       14.67      3.06 o 
  -7   0   8       15.78       24.34      4.25 o 
  -6   0   8       29.77       37.93      4.81 o 
  -5   0   8       78.54       74.18      5.66 o 
  -4   0   8        0.00       -1.13      1.42 o 
  -3   0   8       65.33       66.25      4.81 o 
  -2   0   8       45.23       47.85      4.53 o 
  -1   0   8        1.54        1.16      1.09 o 
   0   0   8      139.88      145.73      5.10 o 
   1   0   8       48.14       47.85      5.38 o 
   2   0   8        8.44        8.49      2.55 o 
   3   0   8      125.30      122.06      7.93 o 
   4   0   8       48.77       43.32      5.38 o 
   5   0   8       72.12       77.86      7.64 o 
   6   0   8       15.91       16.13      3.96 o 
  -7   1   8        0.01        0.71      1.40 o 
  -6   1   8       16.78       14.35      4.25 o 
  -5   1   8       62.56       55.94      3.99 o 
  -4   1   8       20.34       14.16      2.00 o 
  -3   1   8        2.13        4.33      1.29 o 
  -2   1   8       15.02       10.70      1.41 o 
  -1   1   8       13.80       17.80      2.08 o 
   0   1   8       21.96       23.11      1.73 o 
   1   1   8       37.80       43.18      3.59 o 
   2   1   8        2.88        0.99      1.40 o 
   3   1   8       14.91       13.92      2.40 o 
   4   1   8       60.02       51.05      5.66 o 
   5   1   8        0.05        0.67      1.29 o 
   6   1   8       19.65       18.61      2.98 o 
  -7   2   8        0.54        0.91      1.41 o 
  -6   2   8        2.01        0.09      1.29 o 
  -5   2   8        7.98        6.46      1.69 o 
  -4   2   8        3.58        5.24      1.40 o 
  -3   2   8        0.35       -0.13      1.13 o 
  -2   2   8        3.33        2.86      1.06 o 
  -1   2   8        0.00       -0.99      0.66 o 
   0   2   8       43.15       46.41      2.85 o 
   1   2   8      127.69      140.02      4.78 o 
   2   2   8       30.77       33.53      3.30 o 
   3   2   8        1.90        0.44      1.29 o 
   4   2   8        1.61        1.56      1.40 o 
   5   2   8        7.38        8.17      4.81 o 
   6   2   8        4.95        2.51      3.11 o 
  -7   3   8        5.50        1.63      1.69 o 
  -6   3   8       18.03       17.06      2.50 o 
  -5   3   8       11.62       11.72      2.09 o 
  -4   3   8       11.61       13.38      2.41 o 
  -3   3   8       39.92       43.98      2.81 o 
  -2   3   8        3.90        2.76      1.08 o 
  -1   3   8        9.42        8.24      1.73 o 
   0   3   8       72.12       73.74      3.34 o 
   1   3   8        0.40        1.47      0.92 o 
   2   3   8        7.44        6.70      3.54 o 
   3   3   8        0.02       -0.14      1.20 o 
   4   3   8       25.33        8.67      8.63 o 
   5   3   8        2.50        1.56      1.60 o 
   6   3   8        0.08       -0.21      1.49 o 
  -7   4   8       10.47       11.22      2.41 o 
  -6   4   8       11.35       11.05      3.11 o 
  -5   4   8       21.30       18.43      2.58 o 
  -4   4   8       13.35       15.44      2.17 o 
  -3   4   8        0.01       -0.41      0.82 o 
  -2   4   8        0.81        1.66      1.26 o 
  -1   4   8       64.03       55.33      4.83 o 
   0   4   8       28.77       35.51      2.60 o 
   1   4   8        3.98        3.89      1.12 o 
   2   4   8      143.69      145.98     14.30 o 
   3   4   8      146.83      143.60      9.63 o 
   4   4   8       27.02       25.69      3.26 o 
   5   4   8       23.40       25.04      3.39 o 
   6   4   8        0.92        1.42      1.80 o 
  -7   5   8        6.17        7.85      2.20 o 
  -6   5   8        1.01        0.17      1.29 o 
  -5   5   8        1.81        1.59      1.29 o 
  -4   5   8        3.34        3.40      1.33 o 
  -3   5   8       13.75       13.15      2.64 o 
  -2   5   8        9.02        7.06      1.45 o 
  -1   5   8       60.55       60.07      8.64 o 
   0   5   8       20.16       16.20      9.62 o 
   1   5   8        8.91        6.03      1.39 o 
   2   5   8      237.81      267.92      8.71 o 
   3   5   8       38.36       46.04      4.15 o 
   4   5   8       24.43       24.29      3.26 o 
   5   5   8       12.40       14.39      2.70 o 
   6   5   8       10.81        9.30      2.45 o 
  -6   6   8        7.14        8.63      2.30 o 
  -5   6   8        3.99        2.26      1.40 o 
  -4   6   8        0.06        0.30      1.00 o 
  -3   6   8       12.69       10.73      3.06 o 
  -2   6   8        0.79        0.74      1.00 o 
  -1   6   8        1.38        1.23      1.84 o 
   0   6   8        4.50        1.79      1.42 o 
   1   6   8        3.03        2.49      1.17 o 
   2   6   8        0.01       -0.16      1.05 o 
   3   6   8        0.52        0.32      1.36 o 
   4   6   8       17.83       18.95      2.90 o 
   5   6   8        0.01       -1.21      1.36 o 
  -6   7   8        1.33       -1.30      1.56 o 
  -5   7   8        0.97        1.12      1.32 o 
  -4   7   8        4.35        5.08      2.40 o 
  -3   7   8       15.93       20.27      3.24 o 
  -2   7   8        1.36        1.22      1.35 o 
  -1   7   8       21.13       17.77      2.78 o 
   0   7   8        5.86        8.70      2.09 o 
   1   7   8        3.55        2.68      1.62 o 
   2   7   8       66.14       71.28      5.92 o 
   3   7   8       58.10       57.17      4.55 o 
   4   7   8        0.00        0.30      1.62 o 
   5   7   8        2.95       -0.07      1.69 o 
  -6   8   8       14.29       12.44      2.65 o 
  -5   8   8        4.17        0.92      1.42 o 
  -4   8   8        0.72        0.36      1.22 o 
  -3   8   8        3.61        2.11      1.25 o 
  -2   8   8       19.97       19.85      3.68 o 
  -1   8   8       11.77       13.60      2.45 o 
   0   8   8       61.64       62.91      4.90 o 
   1   8   8        7.77        8.59      2.30 o 
   2   8   8       34.34       41.13      3.12 o 
   3   8   8        5.49       10.78      1.92 o 
   4   8   8        3.21        3.67      2.69 o 
   5   8   8        5.06        6.07      2.17 o 
  -5   9   8        7.44        6.70      1.91 o 
  -4   9   8        0.22        0.38      1.29 o 
  -3   9   8        0.32        0.62      1.20 o 
  -2   9   8        0.68        0.17      1.41 o 
  -1   9   8       27.24       31.51      3.66 o 
   0   9   8       37.44       40.70      8.63 o 
   1   9   8        0.80        0.00      1.56 o 
   2   9   8        0.00       -0.89      1.56 o 
   3   9   8        0.44       -0.12      1.32 o 
   4   9   8        0.01        0.74      1.67 o 
  -5  10   8        0.07       -0.54      1.44 o 
  -4  10   8        3.39        4.20      1.71 o 
  -3  10   8       23.75       21.33      3.13 o 
  -2  10   8        0.10        2.61      1.67 o 
  -1  10   8        6.84        5.26      2.04 o 
   0  10   8        8.03        5.12      2.17 o 
   1  10   8        0.28        0.13      1.62 o 
   2  10   8        0.41       -1.43      1.62 o 
   3  10   8       22.24       19.21      3.33 o 
   4  10   8        5.20        4.46      2.24 o 
  -4  11   8       18.57       17.44      3.04 o 
  -3  11   8        7.10        8.06      2.40 o 
  -2  11   8        0.56       -0.33      1.62 o 
  -1  11   8       16.94       20.09      3.18 o 
   0  11   8       45.53       50.37      4.90 o 
   1  11   8        0.05        1.04      1.83 o 
   2  11   8       16.77       12.47      2.92 o 
   3  11   8       17.72       18.71      3.50 o 
  -3  12   8       34.89       26.68      6.65 o 
  -2  12   8       26.11       20.85      3.30 o 
  -1  12   8        0.21        0.73      1.89 o 
   0  12   8       12.11       10.41      2.78 o 
   1  12   8        7.77        6.09      2.30 o 
   2  12   8        2.90        2.19      2.09 o 
   0  13   8       15.16       14.51      5.94 o 
  -6   1   9        0.51       -0.85      1.29 o 
  -5   1   9        0.91       -0.14      1.40 o 
  -4   1   9        2.15        2.31      1.29 o 
  -3   1   9        6.47        4.85      1.56 o 
  -2   1   9        0.00        0.00      1.00 o 
  -1   1   9       13.76       15.26      1.76 o 
   0   1   9        0.15        0.12      0.98 o 
   1   1   9       59.54       69.99      5.10 o 
   2   1   9       68.57       62.73      4.80 o 
   3   1   9       11.93       13.20      3.68 o 
   4   1   9        6.11        3.43      3.40 o 
   5   1   9        8.28       10.47      3.26 o 
  -6   2   9       82.23       83.29      5.41 o 
  -5   2   9       14.69        9.09      2.00 o 
  -4   2   9        0.05       -0.14      1.20 o 
  -3   2   9        0.94        0.85      1.20 o 
  -2   2   9       35.84       36.04      4.98 o 
  -1   2   9        0.01        1.31      1.20 o 
   0   2   9        3.31        2.73      1.24 o 
   1   2   9        1.42        1.79      1.56 o 
   2   2   9        1.39        0.42      1.40 o 
   3   2   9        3.88        6.59      2.09 o 
   4   2   9        4.60        2.97      1.80 o 
   5   2   9       10.84       14.00      2.90 o 
  -6   3   9        6.32        7.51      4.10 o 
  -5   3   9        0.00        1.00      1.70 o 
  -4   3   9        0.01        1.42      1.20 o 
  -3   3   9        0.17       -1.42      1.00 o 
  -2   3   9       24.36       21.88      2.07 o 
  -1   3   9       26.07       29.68      3.06 o 
   0   3   9        0.17        0.77      1.24 o 
   1   3   9        4.20        2.89      1.77 o 
   2   3   9       53.35       57.38      6.23 o 
   3   3   9       60.81       71.60      5.39 o 
   4   3   9        4.79        2.86      1.84 o 
   5   3   9        3.64        4.02      1.89 o 
  -6   4   9        0.31       -0.51      2.55 o 
  -5   4   9        0.01       -0.14      1.40 o 
  -4   4   9        1.69        2.06      1.42 o 
  -3   4   9        2.48        1.79      1.19 o 
  -2   4   9       18.97       20.16      2.09 o 
  -1   4   9        7.48        5.76      2.69 o 
   0   4   9        0.74        0.51      1.24 o 
   1   4   9        0.60        0.21      1.42 o 
   2   4   9        5.19        5.24      2.00 o 
   3   4   9        1.10       -0.46      1.56 o 
   4   4   9        6.42        4.43      2.41 o 
   5   4   9        0.50       -0.54      1.03 o 
  -5   5   9        0.04       -0.33      1.29 o 
  -4   5   9        0.20       -1.26      1.29 o 
  -3   5   9        2.59        3.64      1.48 o 
  -2   5   9       34.69       35.57      3.60 o 
  -1   5   9        6.52        9.25      3.82 o 
   0   5   9        2.61        2.07      1.84 o 
   1   5   9        2.30        1.02      1.62 o 
   2   5   9        1.37        2.99      1.83 o 
   3   5   9        0.12        0.12      1.56 o 
   4   5   9        3.52        2.83      1.80 o 
  -5   6   9        1.66        1.13      1.49 o 
  -4   6   9        9.37       12.82      4.53 o 
  -3   6   9        3.78        3.42      1.32 o 
  -2   6   9        0.35       -0.09      1.27 o 
  -1   6   9        5.45        6.51      2.17 o 
   0   6   9        2.10        2.08      1.67 o 
   1   6   9       52.24       61.26      8.92 o 
   2   6   9        2.33        0.94      1.67 o 
   3   6   9        2.18        0.22      1.69 o 
   4   6   9        1.87        2.83      1.80 o 
  -5   7   9        7.77        6.23      2.00 o 
  -4   7   9        6.66        5.95      1.74 o 
  -3   7   9        0.41        0.49      1.28 o 
  -2   7   9       11.49       11.20      2.41 o 
  -1   7   9       37.02       43.70      4.22 o 
   0   7   9       12.24       14.79      4.39 o 
   1   7   9        4.93        3.11      3.11 o 
   2   7   9        0.02        1.42      2.83 o 
   3   7   9        3.38        2.64      1.89 o 
   4   7   9       11.19       12.12      3.26 o 
  -4   8   9        0.07       -0.71      1.25 o 
  -3   8   9        0.21       -0.14      1.46 o 
  -2   8   9        2.47        2.85      1.83 o 
  -1   8   9       19.59       18.06      2.98 o 
   0   8   9      119.02      122.32      6.50 o 
   1   8   9       33.03       30.96      3.81 o 
   2   8   9        4.61        5.97      2.09 o 
   3   8   9        1.06        0.42      2.55 o 
  -4   9   9       11.35       11.29      2.18 o 
  -3   9   9       16.63       20.55      5.52 o 
  -2   9   9       13.35        7.84      2.69 o 
  -1   9   9        0.00        0.45      2.83 o 
   0   9   9        0.09        0.50      1.98 o 
   1   9   9        2.38        2.62      2.09 o 
   2   9   9        3.18       -0.83      1.89 o 
   3   9   9       20.92       25.19      5.66 o 
  -3  10   9       14.99       13.23      2.58 o 
  -2  10   9        1.08        1.25      1.74 o 
  -1  10   9       40.84       42.46      6.23 o 
   0  10   9       33.80       31.85      3.94 o 
   1  10   9        0.03        0.33      1.89 o 
   2  10   9       29.09       35.97      4.34 o 
  -1  11   9       29.50       34.91      4.34 o 
   0  11   9        6.30        1.83      2.09 o 
  -5   0  10        0.09        0.57      1.98 o 
  -4   0  10        0.82       -0.57      1.98 o 
  -3   0  10        0.44        0.00      1.70 o 
  -2   0  10       21.99       30.85      4.25 o 
   0   0  10       26.97       43.88      6.23 o 
   1   0  10        0.78        1.70      2.83 o 
   2   0  10        0.09        0.00      2.26 o 
   3   0  10       36.05       43.31      6.23 o 
   4   0  10        5.03        3.96      3.11 o 
  -5   1  10        1.33        0.83      2.41 o 
  -4   1  10       11.67       11.71      2.55 o 
  -3   1  10        1.04        1.18      1.29 o 
  -2   1  10       12.98       14.99      2.30 o 
  -1   1  10        3.13        2.26      1.70 o 
   0   1  10        0.63        1.13      1.80 o 
   1   1  10        0.47       -0.98      1.69 o 
   2   1  10       35.75       36.95      4.20 o 
   3   1  10       10.70        9.41      4.39 o 
   4   1  10        4.04        5.29      2.50 o 
  -5   2  10        0.00       -0.42      1.56 o 
  -4   2  10        0.00       -1.04      1.15 o 
  -3   2  10        0.93        1.70      1.40 o 
  -2   2  10        0.07        0.54      1.29 o 
  -1   2  10       26.45       36.79      3.60 o 
   0   2  10       17.41       18.40      4.81 o 
   1   2  10        0.07       -0.57      1.77 o 
   2   2  10        0.30       -1.42      1.60 o 
   3   2  10        5.55        5.39      2.30 o 
   4   2  10        0.10       -0.67      1.70 o 
  -5   3  10       12.38       17.20      5.38 o 
  -4   3  10        0.01        0.14      1.40 o 
  -3   3  10        2.29        2.23      1.49 o 
  -2   3  10        3.96        4.53      2.26 o 
  -1   3  10        4.58        7.58      2.04 o 
   0   3  10        0.09       -1.70      2.55 o 
   1   3  10        4.62        4.86      2.17 o 
   2   3  10        0.50        1.65      1.69 o 
   3   3  10        0.80        1.10      1.89 o 
  -4   4  10        0.22       -0.04      1.36 o 
  -3   4  10        8.42        7.35      2.69 o 
  -2   4  10        0.87        0.78      1.49 o 
  -1   4  10        1.24        1.71      1.83 o 
   0   4  10       11.45       12.30      2.45 o 
   1   4  10       39.72       38.50      6.51 o 
   2   4  10        6.98        5.71      2.30 o 
   3   4  10       24.85       29.11      6.79 o 
  -4   5  10        0.22        1.27      1.60 o 
  -3   5  10        1.03        0.57      1.98 o 
  -2   5  10       11.59       14.87      2.78 o 
  -1   5  10        9.16        5.85      2.41 o 
   0   5  10       10.11        8.85      3.11 o 
   1   5  10       18.79       18.97      5.10 o 
   2   5  10        1.83        0.28      2.83 o 
   3   5  10        0.90        0.16      1.77 o 
  -4   6  10        0.09        0.83      1.49 o 
  -3   6  10        0.62        3.92      2.69 o 
  -2   6  10       11.97       14.25      2.78 o 
  -1   6  10        0.21       -0.06      1.67 o 
   0   6  10        2.49        3.79      1.88 o 
   1   6  10       13.43        3.96      3.40 o 
   2   6  10       10.12        4.53      3.68 o 
  -3   7  10        0.10       -0.48      1.83 o 
  -2   7  10        0.04       -0.87      1.62 o 
  -1   7  10        4.15        3.35      4.81 o 
   0   7  10        0.88       -1.95      1.46 o 
   1   7  10       24.68       32.42      4.67 o 
   2   7  10       11.87        5.38      3.68 o 
  -2   8  10        0.80        2.10      2.09 o 
  -1   8  10        0.10        1.25      1.83 o 
   0   8  10        5.28        9.29      2.58 o 
   1   8  10        0.07       -1.03      1.62 o 
  -3   1  11       11.57        9.21      2.09 o 
  -2   1  11        0.02        2.55      2.26 o 
   0   1  11        7.00       16.98      4.81 o 
   1   1  11       26.12       26.88      3.90 o 
  -3   2  11        0.04        0.45      1.70 o 
  -2   2  11        0.03        0.85      2.26 o 
   0   2  11       13.39        9.34      4.53 o 
   1   2  11        4.32        3.68      3.68 o 
  -2   3  11        1.37        1.13      1.98 o 
  -1   3  11        0.68        3.96      3.68 o 
   0   3  11        5.89        3.11      3.11 o 
   1   3  11       38.69       51.81      7.93 o 
  -2   4  11        3.93        5.66      2.83 o 
  -1   4  11        0.31       -0.23      1.88 o 
   0   4  11        3.74        9.62      4.53 o 
                                                 
